# Supplementary material for: Diaqua­bis­[5-(1-oxidopyridin-1-ium-2-yl)-1,2,3,4-tetrazolido]manganese(II) di­hydrate
Source: Acta Crystallogr Sect E Struct Rep Online. 2011 Jan 15;67(Pt 2):m213. doi: 10.1107/S1600536811001620 (PMC3051705; doi:10.1107/S1600536811001620)
Supplement: Supplementary file 1 [file e-67-0m213-sup1.cif]

##############################################################################
###                                                                        ###
###        Electronic paper (Acta Crystallographica Section E)             ###
###                                                                        ###
##############################################################################
#                                                                            #
# This CIF contains the data in a paper accepted for publication in Acta     #
# Crystallographica Section E. It conforms to the requirements of Notes      #
# for Authors for Section E, and has been peer reviewed under the auspices   #
# of the IUCr Commission on Journals.                                        #
#                                                                            #
# Full details of the Crystallographic Information File format               #
# are given in the paper "The Crystallographic Information File (CIF):       #
# a New Standard Archive File for Crystallography" by S. R. Hall, F. H.      #
# Allen and I. D. Brown [Acta Cryst. (1991), A47, 655-685].                  #
#                                                                            #
# The current version of the core CIF dictionary is obtainable from          #
# ftp://ftp.iucr.org/pub/cif_core.dic. The current version number is 2.4.    #
#                                                                            #
# Software is freely available for graphical display of the structure(s) in  #
# this CIF.  For information consult the CIF home page http://www.iucr.org/  #
# cif/home.html                                                              #
#                                                                            #
# This file may be used for bona fide research purposes within the           #
# scientific community so long as proper attribution is given to the journal # 
# article from which it was obtained.                                        #
#                                                                            #
##############################################################################
                                             
data_global
_audit_creation_method     'SHELXL-97'
_journal_date_recd_electronic     2010-10-14
_journal_date_accepted     2011-01-11
_journal_name_full     'Acta Crystallographica, Section E'
_journal_year     2011
_journal_volume     67
_journal_issue      2
_journal_page_first     m213
_journal_page_last     m213
_journal_paper_category     QM
_journal_coeditor_code     LX2180
_publ_contact_author_name     'Feng Gao'
_publ_contact_author_address
;
School of Chemistry and Chemical Engineering
Xuzhou Normal University
Xuzhou 221116 Jiangsu
People's Republic of China
;
_publ_contact_author_email     'gaofeng_xz2002@163.com'
_publ_contact_author_fax     '86-(0516)-83897563'
_publ_contact_author_phone     '86-(0516)-83913376'
_publ_section_title
;
Diaquabis[5-(1-oxidopyridin-1-ium-2-yl)-1,2,3,4-tetrazolido]manganese(II)
dihydrate
;
loop_
    _publ_author_name
    _publ_author_footnote
    _publ_author_address
    'Feng Gao' .
;
School of Chemistry and Chemical Engineering
Xuzhou Normal University
Xuzhou 221116 Jiangsu
People's Republic of China
;
    'Chang-Sheng Yao' .
;
School of Chemistry and Chemical Engineering
Xuzhou Normal University
Xuzhou 221116 Jiangsu
People's Republic of China
;
    'Zai-Sheng Lu' .
;
School of Chemistry and Chemical Engineering
Xuzhou Normal University
Xuzhou 221116 Jiangsu
People's Republic of China
;
    'Yan-Hui Shi' .
;
School of Chemistry and Chemical Engineering
Xuzhou Normal University
Xuzhou 221116 Jiangsu
People's Republic of China
;
data_I
_chemical_name_systematic
;
Diaquabis[5-(1-oxidopyridin-1-ium-2-yl)-1,2,3,4-tetrazolido]manganese(II)
dihydrate
;
_chemical_name_common     ?
_chemical_formula_moiety     'C12 H12 Mn N10 O4, 2(H2 O)'
_chemical_formula_sum     'C12 H16 Mn N10 O6'
_chemical_formula_iupac     '[Mn (C6 H4 N5 O)2 (H2 O)2], 2H2 O'
_chemical_formula_weight     451.29
_chemical_melting_point     ?
_symmetry_cell_setting     monoclinic
_symmetry_space_group_name_H-M     ' P 21/c'
_symmetry_space_group_name_Hall     '-P 2ybc'
loop_
    _symmetry_equiv_pos_as_xyz
    'x, y, z'
    '-x, y+1/2, -z+1/2'
    '-x, -y, -z'
    'x, -y-1/2, z-1/2'
_cell_length_a     6.4808(13)
_cell_length_b     12.034(2)
_cell_length_c     12.787(4)
_cell_angle_alpha     90.00
_cell_angle_beta     116.24(2)
_cell_angle_gamma     90.00
_cell_volume     894.5(4)
_cell_formula_units_Z     2
_cell_measurement_reflns_used     7005
_cell_measurement_theta_min     3.1
_cell_measurement_theta_max     27.6
_cell_measurement_temperature     293(2)
_exptl_crystal_description     'block'
_exptl_crystal_colour     'yellow'
_exptl_crystal_size_max     0.10
_exptl_crystal_size_mid     0.10
_exptl_crystal_size_min     0.08
_exptl_crystal_density_diffrn     1.676
_exptl_crystal_density_meas     ?
_exptl_crystal_density_method     'not measured'
_exptl_crystal_F_000     462
_exptl_absorpt_coefficient_mu     0.796
_exptl_absorpt_correction_type     multi-scan
_exptl_absorpt_process_details     '(SADABS; Bruker, 2000)'
_exptl_absorpt_correction_T_min     0.9247
_exptl_absorpt_correction_T_max     0.9391
_exptl_special_details
;
;
_diffrn_ambient_temperature     293(2)
_diffrn_radiation_type     MoK\a
_diffrn_radiation_wavelength     0.71073
_diffrn_radiation_source     'fine-focus sealed tube'
_diffrn_radiation_monochromator     graphite
_diffrn_measurement_device_type     'Bruker SMART CCD area-detector'
_diffrn_measurement_method     '\f and \w'
_diffrn_detector_area_resol_mean     10.0
_diffrn_reflns_number     7432
_diffrn_reflns_av_R_equivalents     0.1149
_diffrn_reflns_av_sigmaI/netI     0.0874
_diffrn_reflns_theta_min     3.39
_diffrn_reflns_theta_max     25.01
_diffrn_reflns_theta_full     25.01
_diffrn_measured_fraction_theta_max     0.999
_diffrn_measured_fraction_theta_full     0.999
_diffrn_reflns_limit_h_min     -7
_diffrn_reflns_limit_h_max     7
_diffrn_reflns_limit_k_min     -14
_diffrn_reflns_limit_k_max     14
_diffrn_reflns_limit_l_min     -15
_diffrn_reflns_limit_l_max     15
_diffrn_standards_number     .
_diffrn_standards_interval_count     .
_diffrn_standards_interval_time     .
_diffrn_standards_decay_%     ?
_refine_special_details
;
Refinement of <i>F</i>^2^ against ALL reflections. The weighted <i>R</i>-factor
<i>wR</i> and goodness of fit <i>S</i> are based on <i>F</i>^2^, conventional
<i>R</i>-factors <i>R</i> are based on <i>F</i>, with <i>F</i> set to zero for
negative <i>F</i>^2^. The threshold expression of <i>F</i>^2^ >
\s(<i>F</i>^2^) is used only for calculating <i>R</i>-factors(gt) <i>etc</i>.
and is not relevant to the choice of reflections for refinement.
<i>R</i>-factors based on <i>F</i>^2^ are statistically about twice as large
as those based on <i>F</i>, and <i>R</i>- factors based on ALL data will be
even larger.
;
_reflns_number_total     1579
_reflns_number_gt     1102
_reflns_threshold_expression     I>2\s(I)
_refine_ls_structure_factor_coef     Fsqd
_refine_ls_matrix_type     full
_refine_ls_R_factor_all     0.1244
_refine_ls_R_factor_gt     0.0777
_refine_ls_wR_factor_gt     0.1188
_refine_ls_wR_factor_ref     0.1325
_refine_ls_goodness_of_fit_ref     1.139
_refine_ls_restrained_S_all     1.139
_refine_ls_number_reflns     1579
_refine_ls_number_parameters     133
_refine_ls_number_restraints     0
_refine_ls_hydrogen_treatment     constr
_refine_ls_weighting_scheme     calc
_refine_ls_weighting_details
         'calc w=1/[\s^2^(Fo^2^)+(0.0354P)^2^+1.2794P] where P=(Fo^2^+2Fc^2^)/3'
_atom_sites_solution_hydrogens     difmap
_atom_sites_solution_primary     direct
_atom_sites_solution_secondary     difmap
_refine_ls_shift/su_max     0.000
_refine_ls_shift/su_mean     0.000
_refine_diff_density_max     0.387
_refine_diff_density_min     -0.378
_refine_ls_extinction_method     none
_refine_ls_extinction_coef     ?
loop_
    _atom_type_symbol
    _atom_type_description
    _atom_type_scat_dispersion_real
    _atom_type_scat_dispersion_imag
    _atom_type_scat_source
    'C' 'C' 0.0033 0.0016
                         'International Tables Vol C Tables 4.2.6.8 and 6.1.1.4'
    'H' 'H' 0.0000 0.0000
                         'International Tables Vol C Tables 4.2.6.8 and 6.1.1.4'
    'Mn' 'Mn' 0.3368 0.7283
                         'International Tables Vol C Tables 4.2.6.8 and 6.1.1.4'
    'N' 'N' 0.0061 0.0033
                         'International Tables Vol C Tables 4.2.6.8 and 6.1.1.4'
    'O' 'O' 0.0106 0.0060
                         'International Tables Vol C Tables 4.2.6.8 and 6.1.1.4'
_computing_data_collection     'SMART (Bruker, 2000)'
_computing_cell_refinement     'SAINT (Bruker, 2000)'
_computing_data_reduction     'SAINT (Sheldrick, 2008)'
_computing_structure_solution     'SHELXS97 (Sheldrick, 2008)'
_computing_structure_refinement     'SHELXL97 (Sheldrick, 2008)'
_computing_molecular_graphics     'SHELXTL (Sheldrick, 2008)'
_computing_publication_material     'SHELXTL (Sheldrick, 2008)'
loop_
    _atom_site_type_symbol
    _atom_site_label
    _atom_site_fract_x
    _atom_site_fract_y
    _atom_site_fract_z
    _atom_site_U_iso_or_equiv
    _atom_site_adp_type
    _atom_site_calc_flag
    _atom_site_refinement_flags
    _atom_site_occupancy
    _atom_site_disorder_assembly
    _atom_site_disorder_group
    Mn Mn1 0.5000 0.5000 0.5000 0.0282(3) Uani d S 1 . .
    C C1 0.4458(9) 0.2469(4) 0.4227(4) 0.0260(12) Uani d . 1 . .
    C C2 0.3159(8) 0.2280(4) 0.4903(4) 0.0276(12) Uani d . 1 . .
    C C3 0.2946(10) 0.1223(5) 0.5282(5) 0.0406(15) Uani d . 1 . .
    H H3 0.3648 0.0631 0.5099 0.049 Uiso calc R 1 . .
    C C4 0.1752(11) 0.1017(6) 0.5912(5) 0.0531(18) Uani d . 1 . .
    H H4 0.1668 0.0303 0.6168 0.064 Uiso calc R 1 . .
    C C5 0.0688(10) 0.1883(6) 0.6155(5) 0.0508(17) Uani d . 1 . .
    H H2 -0.0165 0.1759 0.6568 0.061 Uiso calc R 1 . .
    C C6 0.0860(9) 0.2922(5) 0.5800(5) 0.0407(15) Uani d . 1 . .
    H H1 0.0140 0.3510 0.5979 0.049 Uiso calc R 1 . .
    N N1 0.5349(7) 0.3443(3) 0.4111(3) 0.0289(10) Uani d . 1 . .
    N N2 0.6423(7) 0.3211(4) 0.3443(4) 0.0338(11) Uani d . 1 . .
    N N3 0.6179(8) 0.2138(4) 0.3188(4) 0.0368(12) Uani d . 1 . .
    N N4 0.4943(7) 0.1654(4) 0.3670(4) 0.0346(11) Uani d . 1 . .
    N N5 0.2085(7) 0.3114(4) 0.5179(4) 0.0344(11) Uani d . 1 . .
    O O1 0.2069(6) 0.4131(3) 0.4819(4) 0.0491(11) Uani d . 1 . .
    O O2 0.2698(6) 0.5780(3) 0.3322(3) 0.0396(10) Uani d . 1 . .
    H H2A 0.1657 0.5331 0.2904 0.048 Uiso d R 1 . .
    H H2B 0.2775 0.6340 0.2925 0.048 Uiso d R 1 . .
    O O3 0.8363(6) 0.4852(3) 0.2336(3) 0.0447(10) Uani d . 1 . .
    H H3A 0.7951 0.4450 0.2787 0.054 Uiso d R 1 . .
    H H3B 0.7388 0.5334 0.2038 0.054 Uiso d R 1 . .
loop_
    _atom_site_aniso_label
    _atom_site_aniso_U_11
    _atom_site_aniso_U_22
    _atom_site_aniso_U_33
    _atom_site_aniso_U_12
    _atom_site_aniso_U_13
    _atom_site_aniso_U_23
    Mn1 0.0324(7) 0.0249(6) 0.0313(7) -0.0007(6) 0.0178(5) -0.0026(6)
    C1 0.028(3) 0.024(3) 0.025(3) 0.001(2) 0.011(3) 0.002(2)
    C2 0.027(3) 0.027(3) 0.027(3) 0.003(2) 0.011(3) -0.005(2)
    C3 0.053(4) 0.037(4) 0.040(4) -0.001(3) 0.028(3) -0.002(3)
    C4 0.069(5) 0.050(4) 0.046(4) -0.012(4) 0.030(4) 0.000(3)
    C5 0.046(4) 0.069(5) 0.038(4) -0.010(4) 0.019(3) 0.005(4)
    C6 0.033(3) 0.061(4) 0.035(4) 0.005(3) 0.021(3) -0.014(3)
    N1 0.030(2) 0.033(3) 0.026(2) 0.000(2) 0.016(2) -0.003(2)
    N2 0.032(3) 0.041(3) 0.032(3) -0.001(2) 0.018(2) -0.003(2)
    N3 0.038(3) 0.042(3) 0.034(3) 0.003(2) 0.019(2) -0.007(2)
    N4 0.043(3) 0.032(3) 0.035(3) -0.002(2) 0.024(3) -0.009(2)
    N5 0.035(3) 0.029(3) 0.034(3) 0.004(2) 0.011(2) 0.002(2)
    O1 0.043(3) 0.038(2) 0.076(3) -0.0019(19) 0.035(2) 0.000(2)
    O2 0.049(2) 0.038(2) 0.030(2) -0.0062(19) 0.016(2) 0.0060(18)
    O3 0.046(2) 0.040(2) 0.055(3) 0.005(2) 0.028(2) 0.012(2)
_geom_special_details
;
All e.s.d.'s (except the e.s.d. in the dihedral angle between two l.s. planes)
are estimated using the full covariance matrix. The cell e.s.d.'s are taken
into account individually in the estimation of e.s.d.'s in distances, angles
and torsion angles; correlations between e.s.d.'s in cell parameters are only
used when they are defined by crystal symmetry. An approximate (isotropic)
treatment of cell e.s.d.'s is used for estimating e.s.d.'s involving l.s.
planes.
;
loop_
    _geom_bond_atom_site_label_1
    _geom_bond_atom_site_label_2
    _geom_bond_site_symmetry_2
    _geom_bond_distance
    _geom_bond_publ_flag
    Mn1 O1 . 2.090(4) ?
    Mn1 O1 3_666 2.090(4) ?
    Mn1 O2 . 2.209(3) ?
    Mn1 O2 3_666 2.209(3) ?
    Mn1 N1 . 2.255(4) ?
    Mn1 N1 3_666 2.255(4) ?
    C1 N4 . 1.329(6) ?
    C1 N1 . 1.344(6) ?
    C1 C2 . 1.467(7) ?
    C2 N5 . 1.353(6) ?
    C2 C3 . 1.390(7) ?
    C3 C4 . 1.363(7) ?
    C3 H3 . 0.9300 ?
    C4 C5 . 1.359(8) ?
    C4 H4 . 0.9300 ?
    C5 C6 . 1.351(8) ?
    C5 H2 . 0.9300 ?
    C6 N5 . 1.369(6) ?
    C6 H1 . 0.9300 ?
    N1 N2 . 1.348(5) ?
    N2 N3 . 1.324(6) ?
    N3 N4 . 1.341(6) ?
    N5 O1 . 1.306(5) ?
    O2 H2A . 0.8446 ?
    O2 H2B . 0.8583 ?
    O3 H3A . 0.8803 ?
    O3 H3B . 0.8172 ?
loop_
    _geom_angle_atom_site_label_1
    _geom_angle_atom_site_label_2
    _geom_angle_atom_site_label_3
    _geom_angle_site_symmetry_1
    _geom_angle_site_symmetry_3
    _geom_angle
    _geom_angle_publ_flag
    O1 Mn1 O1 . 3_666 180.0 ?
    O1 Mn1 O2 . . 85.11(15) ?
    O1 Mn1 O2 3_666 . 94.89(14) ?
    O1 Mn1 O2 . 3_666 94.89(15) ?
    O1 Mn1 O2 3_666 3_666 85.11(14) ?
    O2 Mn1 O2 . 3_666 180.0000(10)
                                 ?
    O1 Mn1 N1 . . 79.47(14) ?
    O1 Mn1 N1 3_666 . 100.53(14) ?
    O2 Mn1 N1 . . 92.20(14) ?
    O2 Mn1 N1 3_666 . 87.80(14) ?
    O1 Mn1 N1 . 3_666 100.53(14) ?
    O1 Mn1 N1 3_666 3_666 79.47(14) ?
    O2 Mn1 N1 . 3_666 87.80(14) ?
    O2 Mn1 N1 3_666 3_666 92.20(14) ?
    N1 Mn1 N1 . 3_666 180.0000(10)
                                 ?
    N4 C1 N1 . . 111.7(4) ?
    N4 C1 C2 . . 122.4(4) ?
    N1 C1 C2 . . 125.9(4) ?
    N5 C2 C3 . . 116.4(5) ?
    N5 C2 C1 . . 122.3(5) ?
    C3 C2 C1 . . 121.2(5) ?
    C4 C3 C2 . . 122.8(6) ?
    C4 C3 H3 . . 118.6 ?
    C2 C3 H3 . . 118.6 ?
    C5 C4 C3 . . 118.3(6) ?
    C5 C4 H4 . . 120.9 ?
    C3 C4 H4 . . 120.9 ?
    C6 C5 C4 . . 120.4(6) ?
    C6 C5 H2 . . 119.8 ?
    C4 C5 H2 . . 119.8 ?
    C5 C6 N5 . . 120.4(5) ?
    C5 C6 H1 . . 119.8 ?
    N5 C6 H1 . . 119.8 ?
    C1 N1 N2 . . 104.9(4) ?
    C1 N1 Mn1 . . 121.7(3) ?
    N2 N1 Mn1 . . 133.4(3) ?
    N3 N2 N1 . . 108.6(4) ?
    N2 N3 N4 . . 109.9(4) ?
    C1 N4 N3 . . 104.9(4) ?
    O1 N5 C2 . . 121.8(4) ?
    O1 N5 C6 . . 116.5(5) ?
    C2 N5 C6 . . 121.6(5) ?
    N5 O1 Mn1 . . 124.4(3) ?
    Mn1 O2 H2A . . 110.5 ?
    Mn1 O2 H2B . . 135.8 ?
    H2A O2 H2B . . 111.6 ?
    H3A O3 H3B . . 107.3 ?
loop_
    _geom_torsion_atom_site_label_1
    _geom_torsion_atom_site_label_2
    _geom_torsion_atom_site_label_3
    _geom_torsion_atom_site_label_4
    _geom_torsion_site_symmetry_1
    _geom_torsion_site_symmetry_2
    _geom_torsion_site_symmetry_3
    _geom_torsion_site_symmetry_4
    _geom_torsion
    _geom_torsion_publ_flag
    N4 C1 C2 N5 . . . . -160.1(5) ?
    N1 C1 C2 N5 . . . . 21.7(8) ?
    N4 C1 C2 C3 . . . . 19.1(8) ?
    N1 C1 C2 C3 . . . . -159.1(5) ?
    N5 C2 C3 C4 . . . . -0.7(8) ?
    C1 C2 C3 C4 . . . . 180.0(5) ?
    C2 C3 C4 C5 . . . . 1.4(9) ?
    C3 C4 C5 C6 . . . . -1.4(9) ?
    C4 C5 C6 N5 . . . . 0.8(9) ?
    N4 C1 N1 N2 . . . . 0.3(6) ?
    C2 C1 N1 N2 . . . . 178.7(5) ?
    N4 C1 N1 Mn1 . . . . -177.5(3) ?
    C2 C1 N1 Mn1 . . . . 0.9(7) ?
    O1 Mn1 N1 C1 . . . . -27.4(4) ?
    O1 Mn1 N1 C1 3_666 . . . 152.6(4) ?
    O2 Mn1 N1 C1 . . . . -112.1(4) ?
    O2 Mn1 N1 C1 3_666 . . . 67.9(4) ?
    O1 Mn1 N1 N2 . . . . 155.5(4) ?
    O1 Mn1 N1 N2 3_666 . . . -24.5(4) ?
    O2 Mn1 N1 N2 . . . . 70.9(4) ?
    O2 Mn1 N1 N2 3_666 . . . -109.1(4) ?
    C1 N1 N2 N3 . . . . -0.5(5) ?
    Mn1 N1 N2 N3 . . . . 177.0(3) ?
    N1 N2 N3 N4 . . . . 0.4(5) ?
    N1 C1 N4 N3 . . . . -0.1(6) ?
    C2 C1 N4 N3 . . . . -178.5(4) ?
    N2 N3 N4 C1 . . . . -0.2(5) ?
    C3 C2 N5 O1 . . . . -176.5(5) ?
    C1 C2 N5 O1 . . . . 2.8(7) ?
    C3 C2 N5 C6 . . . . 0.1(7) ?
    C1 C2 N5 C6 . . . . 179.3(5) ?
    C5 C6 N5 O1 . . . . 176.6(5) ?
    C5 C6 N5 C2 . . . . -0.1(8) ?
    C2 N5 O1 Mn1 . . . . -50.6(6) ?
    C6 N5 O1 Mn1 . . . . 132.7(4) ?
    O2 Mn1 O1 N5 . . . . 146.5(4) ?
    O2 Mn1 O1 N5 3_666 . . . -33.5(4) ?
    N1 Mn1 O1 N5 . . . . 53.3(4) ?
    N1 Mn1 O1 N5 3_666 . . . -126.7(4) ?
loop_
    _geom_hbond_atom_site_label_D
    _geom_hbond_atom_site_label_H
    _geom_hbond_atom_site_label_A
    _geom_hbond_site_symmetry_A
    _geom_hbond_distance_DH
    _geom_hbond_distance_HA
    _geom_hbond_distance_DA
    _geom_hbond_angle_DHA
    O3 H3A N2 . 0.88 2.15 3.010(5) 164
    O2 H2A O3 1_455 0.84 2.01 2.756(5) 147
    O2 H2B N3 2_655 0.86 2.06 2.858(5) 154
    O3 H3B N4 2_655 0.82 2.10 2.917(6) 176
