# Supplementary material for: Diaqua­bis­[5-(1-oxidopyridin-1-ium-2-yl)-1,2,3,4-tetrazolido]manganese(II) di­hydrate
Source: Acta Crystallogr Sect E Struct Rep Online. 2011 Jan 15;67(Pt 2):m213. doi: 10.1107/S1600536811001620 (PMC3051705; doi:10.1107/S1600536811001620)
Supplement: Supplementary file 2 [file e-67-0m213-Isup2.hkl]

# 
# h,k,l, Fc-squared, Fo-squared, sigma(Fo-squared) and status flag 
# 
data_I
_shelx_title ' 2 in P1                          P21/c' 
_shelx_refln_list_code          4 
_shelx_F_calc_maximum      184.45 
_exptl_crystal_F_000       461.85 
_reflns_d_resolution_high  0.8406 
 
loop_ 
 _symmetry_equiv_pos_as_xyz 
 'x, y, z' 
 '-x, y+1/2, -z+1/2' 
 '-x, -y, -z' 
 'x, -y-1/2, z-1/2' 
 
_cell_length_a     6.4808 
_cell_length_b    12.0340 
_cell_length_c    12.7870 
_cell_angle_alpha  90.000 
_cell_angle_beta  116.240 
_cell_angle_gamma  90.000 
 
_shelx_F_squared_multiplier     1.000 
 
loop_ 
 _refln_index_h 
 _refln_index_k 
 _refln_index_l 
 _refln_F_squared_calc 
 _refln_F_squared_meas 
 _refln_F_squared_sigma 
 _refln_observed_status 
   1   0   0     7008.94     6843.10    109.21 o 
   2   0   0        8.97       -0.12     12.39 o 
   3   0   0     3128.12     3076.66    112.25 o 
   4   0   0      856.49      785.02     36.63 o 
   5   0   0      316.37      303.41     33.23 o 
   6   0   0      240.74      305.84     61.02 o 
   1   1   0     2343.76     2177.00     25.35 o 
   2   1   0     3169.26     3325.30     39.63 o 
   3   1   0       60.40       67.59      8.25 o 
   4   1   0        3.80        4.48      9.23 o 
   5   1   0      112.50       87.81     14.92 o 
   6   1   0        7.75      -26.17     30.89 o 
   0   2   0      860.89      793.40     41.12 o 
   1   2   0      131.07      153.07      5.62 o 
   2   2   0      300.48      269.54     10.28 o 
   3   2   0     2655.08     2694.08     43.63 o 
   4   2   0      729.64      710.83     25.63 o 
   5   2   0       70.44       57.25     14.52 o 
   6   2   0      193.84      246.66     41.01 o 
   1   3   0       16.26       34.42      5.10 o 
   2   3   0        0.00        7.80     10.39 o 
   3   3   0       28.52       30.72     10.73 o 
   4   3   0      108.16      101.18     12.85 o 
   5   3   0      161.99      122.42     23.39 o 
   6   3   0      131.43      198.67     31.89 o 
   0   4   0      986.84      900.01     24.90 o 
   1   4   0      717.74      668.74     15.93 o 
   2   4   0     1572.05     1601.77     30.03 o 
   3   4   0      411.97      399.41     23.58 o 
   4   4   0        1.32       22.77     11.72 o 
   5   4   0      117.55      106.22     22.33 o 
   6   4   0       85.86      103.04     28.34 o 
   1   5   0       19.94       24.85      6.70 o 
   2   5   0      407.62      449.63     16.99 o 
   3   5   0      240.22      247.56     16.40 o 
   4   5   0       32.58       82.53     15.61 o 
   5   5   0       12.80       31.94     21.97 o 
   6   5   0       15.21       62.04     33.21 o 
   0   6   0     1506.61     1439.24     42.44 o 
   1   6   0     1184.12     1200.81     27.91 o 
   2   6   0     3422.43     3356.81     54.78 o 
   3   6   0     1160.91     1113.47     39.85 o 
   4   6   0      150.99      163.97     19.49 o 
   5   6   0      253.28      257.73     31.78 o 
   6   6   0      219.24      263.82     42.23 o 
   1   7   0      576.06      648.64     23.69 o 
   2   7   0      212.18      231.12     17.14 o 
   3   7   0       20.69      101.64     19.15 o 
   4   7   0       58.16      126.99     25.73 o 
   5   7   0       29.59       32.90     27.72 o 
   6   7   0       18.69      133.14     55.96 o 
   0   8   0       90.08      129.21     21.59 o 
   1   8   0      752.02      770.93     50.32 o 
   2   8   0      630.05      613.43     34.99 o 
   3   8   0      414.22      394.95     25.23 o 
   4   8   0      134.49      135.58     21.80 o 
   5   8   0      180.57      212.19     40.51 o 
   1   9   0       38.11       66.08     17.98 o 
   2   9   0      803.72      721.75     31.69 o 
   3   9   0        2.10       -0.59     14.16 o 
   4   9   0      107.26      117.16     25.99 o 
   5   9   0        0.04       -1.48     25.83 o 
   0  10   0      950.44      896.83     50.06 o 
   1  10   0        8.05       76.47     23.04 o 
   2  10   0        9.38        9.27     14.56 o 
   3  10   0      186.59      152.42     28.19 o 
   4  10   0       19.98       53.42     29.33 o 
   1  11   0       24.21       17.53     16.89 o 
   2  11   0        6.37       43.08     24.51 o 
   3  11   0       27.51       15.87     23.41 o 
   4  11   0       50.63       48.28     29.51 o 
   0  12   0      780.07      787.06     56.81 o 
   1  12   0      485.47      430.25     31.98 o 
   2  12   0      217.10      240.96     39.96 o 
   3  12   0      452.14      482.72     47.83 o 
   1  13   0        0.42       57.37     52.34 o 
   2  13   0        3.80       65.28     38.91 o 
   0  14   0       68.31      223.22     62.31 o 
   1  14   0       63.65       38.36     36.53 o 
  -7   1   1       68.67       92.98     38.68 o 
  -6   1   1       78.56      112.59     25.03 o 
  -5   1   1      301.49      298.54     22.06 o 
  -4   1   1      431.89      403.06     19.15 o 
  -3   1   1      650.83      576.57     17.93 o 
  -2   1   1     1232.55     1366.91     22.67 o 
  -1   1   1     2513.38     2281.31     22.38 o 
   1   1   1     1377.03     1440.86     15.49 o 
   2   1   1      157.75      143.12      6.67 o 
   3   1   1     2213.06     2153.28     36.52 o 
   4   1   1     1273.38     1147.51     46.45 o 
   5   1   1        5.11       25.56     16.87 o 
   6   1   1       55.62       52.12     34.59 o 
  -7   2   1       29.94        9.02     31.64 o 
  -6   2   1      245.64      228.28     29.91 o 
  -5   2   1       12.32       14.59     15.86 o 
  -4   2   1      646.17      629.09     29.41 o 
  -3   2   1      153.59      143.42     10.54 o 
  -2   2   1     1370.06     1373.82     22.92 o 
  -1   2   1       30.37       37.15      2.79 o 
   0   2   1        9.94        5.33      2.74 o 
   1   2   1     1017.08      949.85     13.99 o 
   2   2   1      589.60      643.44     15.61 o 
   3   2   1       37.78       33.72      7.78 o 
   4   2   1        4.03       58.42     13.62 o 
   5   2   1       27.83       37.15     17.13 o 
   6   2   1       43.17       60.23     34.86 o 
  -6   3   1      228.35      170.01     29.16 o 
  -5   3   1      855.46      802.08     32.55 o 
  -4   3   1      347.73      316.41     19.35 o 
  -3   3   1      343.60      311.85     14.75 o 
  -2   3   1     4400.78     4380.14     49.20 o 
  -1   3   1      874.23      900.81     14.12 o 
   0   3   1      971.17      960.76     15.93 o 
   1   3   1     3078.70     3080.25     39.63 o 
   2   3   1      229.82      213.12     11.27 o 
   3   3   1      155.16      160.03     12.05 o 
   4   3   1      550.11      547.06     22.77 o 
   5   3   1      294.44      281.39     28.06 o 
   6   3   1       80.11      166.98     42.03 o 
  -6   4   1        0.15       21.64     25.93 o 
  -5   4   1       23.28       56.55     19.45 o 
  -4   4   1       15.81       26.96     13.30 o 
  -3   4   1      150.17      128.32     12.18 o 
  -2   4   1       12.08       13.75      5.84 o 
  -1   4   1       65.02       65.96      6.04 o 
   0   4   1        1.22       13.35      7.80 o 
   1   4   1       35.78       58.03      7.64 o 
   2   4   1      408.54      443.18     16.62 o 
   3   4   1      597.80      584.27     22.19 o 
   4   4   1       23.76       35.41     14.92 o 
   5   4   1       19.69        6.65     17.64 o 
   6   4   1       17.08       48.08     38.29 o 
  -6   5   1       46.31       50.55     26.02 o 
  -5   5   1      296.98      271.09     23.49 o 
  -4   5   1       84.23       90.67     14.80 o 
  -3   5   1     1545.25     1525.33     34.68 o 
  -2   5   1     1712.42     1723.11     31.62 o 
  -1   5   1       95.57       99.97     10.41 o 
   0   5   1     1043.64      993.34     21.71 o 
   1   5   1     3522.33     3715.13     52.12 o 
   2   5   1      199.99      187.32     19.09 o 
   3   5   1      229.97      162.75     16.05 o 
   4   5   1      242.63      253.91     20.95 o 
   5   5   1       87.95      122.50     27.60 o 
   6   5   1      124.94      158.26     58.09 o 
  -6   6   1       14.12      115.86     42.44 o 
  -5   6   1        4.96       22.96     19.81 o 
  -4   6   1       28.67       55.07     15.39 o 
  -3   6   1        9.27       19.33     10.48 o 
  -2   6   1       58.15       70.25     13.01 o 
  -1   6   1      689.56      699.02     20.58 o 
   0   6   1       86.29      113.96     11.06 o 
   1   6   1        3.56       14.14      9.36 o 
   2   6   1       78.11       87.10     11.76 o 
   3   6   1        8.55       38.65     18.14 o 
   4   6   1       47.47       93.08     18.48 o 
   5   6   1        1.73        6.78     20.30 o 
   6   6   1        2.44       73.64     55.62 o 
  -6   7   1      146.47      141.06     55.07 o 
  -5   7   1      192.20      228.18     29.25 o 
  -4   7   1       27.39       33.86     15.53 o 
  -3   7   1      118.73      120.93     15.07 o 
  -2   7   1     1337.66     1308.20     32.88 o 
  -1   7   1      341.66      355.70     19.36 o 
   0   7   1      259.26      246.33     15.52 o 
   1   7   1     3787.34     4017.98     65.06 o 
   2   7   1     1657.12     1622.67     41.03 o 
   3   7   1      110.96      151.81     22.72 o 
   4   7   1      204.28      190.50     22.01 o 
   5   7   1      127.92      187.20     30.63 o 
  -5   8   1        4.01        5.88     23.64 o 
  -4   8   1        4.18       12.22     27.73 o 
  -3   8   1       14.89       41.69     16.73 o 
  -2   8   1       72.51       85.37     14.64 o 
  -1   8   1       31.74       51.34     11.18 o 
   0   8   1      384.43      421.64     20.56 o 
   1   8   1        0.64        6.79     16.55 o 
   2   8   1        6.05       -1.05     15.50 o 
   3   8   1      136.58      128.05     19.76 o 
   4   8   1      166.83      139.24     40.82 o 
   5   8   1       25.92       41.78     34.96 o 
  -5   9   1       80.11      121.40     38.47 o 
  -4   9   1      271.94      267.65     33.81 o 
  -3   9   1      727.10      710.26     38.77 o 
  -2   9   1     1832.76     1922.59     48.92 o 
  -1   9   1      219.28      197.66     20.37 o 
   0   9   1       11.63       28.62     15.28 o 
   1   9   1       81.22      100.63     17.09 o 
   2   9   1      262.90      251.58     22.84 o 
   3   9   1      309.77      297.47     27.55 o 
   4   9   1      120.81      162.04     37.38 o 
   5   9   1       90.03       95.55     39.18 o 
  -5  10   1        5.31       11.07     34.92 o 
  -4  10   1       76.57       86.16     28.41 o 
  -3  10   1        2.22        3.46     18.24 o 
  -2  10   1       49.94       62.75     26.53 o 
  -1  10   1       38.37      104.85     25.72 o 
   0  10   1        7.48       12.72     15.48 o 
   1  10   1      138.43      138.46     19.95 o 
   2  10   1       17.13       76.28     20.07 o 
   3  10   1      283.18      207.60     26.53 o 
   4  10   1       33.05      128.68     56.01 o 
  -4  11   1      123.78      111.21     38.69 o 
  -3  11   1       26.07       53.24     30.69 o 
  -2  11   1       26.56       -6.64     20.34 o 
  -1  11   1      308.64      300.92     29.18 o 
   0  11   1     1017.77      876.75     39.26 o 
   1  11   1      409.92      449.91     30.45 o 
   2  11   1        9.53       42.46     21.57 o 
   3  11   1      113.07      134.30     31.33 o 
   4  11   1      122.60      132.93     44.45 o 
  -3  12   1        9.96       42.49     31.60 o 
  -2  12   1       34.30       74.38     42.57 o 
  -1  12   1       67.09       78.07     22.38 o 
   0  12   1      109.08      176.28     28.07 o 
   1  12   1       20.51       28.98     28.66 o 
   2  12   1        3.65      -19.26     29.18 o 
   3  12   1       24.20       38.84     38.33 o 
  -3  13   1       51.61       76.56     43.13 o 
  -2  13   1      192.96      213.78     45.28 o 
  -1  13   1      153.63      175.51     34.77 o 
   0  13   1      152.14      127.00     28.49 o 
   1  13   1       63.78      143.91     28.35 o 
   2  13   1       78.80       77.89     35.00 o 
  -1  14   1        0.20       66.38     40.10 o 
   0  14   1        0.09       -8.72     32.62 o 
   1  14   1       22.50       60.63     46.69 o 
  -7   0   2      188.19      234.51     60.37 o 
  -6   0   2      427.80      382.71     44.03 o 
  -5   0   2      848.37      894.25     48.87 o 
  -4   0   2     2864.28     2888.96     75.83 o 
  -3   0   2        6.68       -8.15      9.73 o 
  -2   0   2      789.02      883.54     27.42 o 
  -1   0   2      140.04      126.60      7.03 o 
   0   0   2    10656.15    10203.75     62.82 o 
   1   0   2     4871.77     4716.63     48.29 o 
   2   0   2      402.49      338.52     22.11 o 
   3   0   2     3702.15     3556.19     66.93 o 
   4   0   2      639.29      575.41     57.41 o 
   5   0   2      102.75      134.88     47.74 o 
   6   0   2        2.04      112.62     81.56 o 
  -7   1   2        0.89      -13.00     31.96 o 
  -6   1   2      207.03      215.68     24.25 o 
  -5   1   2        8.29       54.86     27.13 o 
  -4   1   2        0.02       24.29     10.43 o 
  -3   1   2      337.50      316.89     14.22 o 
  -2   1   2      622.57      633.66     14.42 o 
  -1   1   2      152.88      172.32      5.81 o 
   0   1   2      635.48      676.35     19.38 o 
   1   1   2    34021.50    35788.79    211.68 o 
   2   1   2     1246.72     1309.83     28.57 o 
   3   1   2        0.01       57.38     18.33 o 
   4   1   2        3.60        2.90     13.88 o 
   5   1   2       17.68       29.18     26.55 o 
   6   1   2       13.27       79.91     39.06 o 
  -7   2   2       71.62       98.71     38.77 o 
  -6   2   2        7.07       42.27     30.65 o 
  -5   2   2       68.00       90.71     18.75 o 
  -4   2   2       40.57       41.86     12.73 o 
  -3   2   2      529.98      544.50     18.57 o 
  -2   2   2     3021.16     3130.71     36.24 o 
  -1   2   2    10762.63    11526.38     41.65 o 
   0   2   2      305.96      293.54      7.29 o 
   1   2   2      223.15      209.13      8.02 o 
   2   2   2     2033.47     2017.03     54.83 o 
   3   2   2       23.90       36.87     12.88 o 
   4   2   2      565.61      589.41     31.78 o 
   5   2   2       80.58      110.85     54.15 o 
   6   2   2      142.55      128.62     40.36 o 
  -7   3   2       42.34       47.03     35.19 o 
  -6   3   2        2.05       21.45     22.51 o 
  -5   3   2        4.10       34.66     16.67 o 
  -4   3   2       75.30       85.21     12.66 o 
  -3   3   2     1249.38     1227.73     26.71 o 
  -2   3   2     2585.35     2766.97     31.96 o 
  -1   3   2     3250.24     3156.89     39.46 o 
   0   3   2     2183.01     2443.19     33.48 o 
   1   3   2       41.96       56.56      6.34 o 
   2   3   2        6.14        7.12      5.46 o 
   3   3   2      256.66      288.82     29.27 o 
   4   3   2       19.91       42.95     24.93 o 
   5   3   2        9.05       -3.09     21.00 o 
   6   3   2        4.96        5.45     31.02 o 
  -7   4   2      209.51      209.39     56.68 o 
  -6   4   2      232.24      220.69     24.96 o 
  -5   4   2      693.29      621.68     39.88 o 
  -4   4   2     1321.42     1279.14     52.41 o 
  -3   4   2      199.29      187.66     12.52 o 
  -2   4   2     3121.60     3047.68     37.47 o 
  -1   4   2     3373.71     3601.51     37.24 o 
   0   4   2       23.07       21.00      7.72 o 
   1   4   2     1471.96     1428.93     27.81 o 
   2   4   2     1428.82     1429.84     30.95 o 
   3   4   2        6.96       26.88     19.69 o 
   4   4   2       82.26      119.77     24.89 o 
   5   4   2      239.97      243.24     29.63 o 
   6   4   2        1.60      157.17     81.06 o 
  -6   5   2       73.91       82.25     38.57 o 
  -5   5   2       85.99       88.85     18.98 o 
  -4   5   2      285.10      292.50     19.18 o 
  -3   5   2      239.14      230.08     12.63 o 
  -2   5   2       99.57      109.38     14.33 o 
  -1   5   2     1814.58     1784.71     28.06 o 
   0   5   2      462.07      524.51     16.15 o 
   1   5   2        0.25       16.33      8.70 o 
   2   5   2        5.46       -1.83      7.19 o 
   3   5   2        7.74       25.19     21.79 o 
   4   5   2        2.08      -13.10     16.79 o 
   5   5   2       19.00       32.62     26.70 o 
  -6   6   2        0.60       -9.67     25.46 o 
  -5   6   2       78.30       96.01     23.01 o 
  -4   6   2      710.30      597.12     28.39 o 
  -3   6   2      110.74      106.82     12.48 o 
  -2   6   2      424.07      372.27     20.90 o 
  -1   6   2       94.49       65.73     12.67 o 
   0   6   2       25.47       28.11      8.35 o 
   1   6   2     2576.36     2561.06     60.69 o 
   2   6   2     1884.77     1869.15     43.14 o 
   3   6   2      324.56      346.99     22.95 o 
   4   6   2      377.87      363.53     33.18 o 
   5   6   2      349.56      357.18     39.24 o 
  -6   7   2      175.01      201.53     51.17 o 
  -5   7   2       67.11       72.75     23.37 o 
  -4   7   2        0.19      -14.57     21.27 o 
  -3   7   2        6.59        8.72     21.11 o 
  -2   7   2      103.53      104.81     10.17 o 
  -1   7   2      533.74      559.25     19.38 o 
   0   7   2      140.18      159.84     20.80 o 
   1   7   2      193.59      158.54     15.51 o 
   2   7   2      171.41      187.56     25.51 o 
   3   7   2        1.32       16.85     16.72 o 
   4   7   2       15.71       65.78     22.94 o 
   5   7   2        3.87       32.06     27.66 o 
  -6   8   2       30.92       59.56     36.35 o 
  -5   8   2      402.83      405.59     36.90 o 
  -4   8   2      307.64      275.52     28.76 o 
  -3   8   2      289.85      283.51     25.57 o 
  -2   8   2      852.72      872.94     26.88 o 
  -1   8   2     2040.58     1998.76     42.26 o 
   0   8   2      587.02      617.91     25.26 o 
   1   8   2     1145.90     1087.58     38.12 o 
   2   8   2      380.18      369.92     24.47 o 
   3   8   2       99.67      102.02     19.98 o 
   4   8   2      138.08      144.54     29.11 o 
   5   8   2      211.83      193.53     42.82 o 
  -5   9   2       69.22       85.32     29.79 o 
  -4   9   2      152.83      155.13     37.13 o 
  -3   9   2        0.26        7.07     23.61 o 
  -2   9   2        0.08       17.55     11.94 o 
  -1   9   2      138.25      114.50     14.81 o 
   0   9   2      200.13      209.29     22.29 o 
   1   9   2       96.08      158.90     18.55 o 
   2   9   2       65.86      102.17     19.89 o 
   3   9   2      106.85      117.73     24.41 o 
   4   9   2        9.05        9.94     29.80 o 
  -5  10   2       62.11      108.17     52.23 o 
  -4  10   2      273.37      198.99     31.88 o 
  -3  10   2      107.78      125.19     22.93 o 
  -2  10   2       59.59       95.59     21.50 o 
  -1  10   2        3.00       24.86     22.94 o 
   0  10   2      330.19      293.41     24.01 o 
   1  10   2      207.35      210.64     24.73 o 
   2  10   2       34.70       35.23     26.42 o 
   3  10   2      372.66      388.56     36.77 o 
   4  10   2      131.29       95.94     41.34 o 
  -4  11   2       21.11       91.59     38.57 o 
  -3  11   2      163.62      184.88     29.33 o 
  -2  11   2       49.64      153.48     26.21 o 
  -1  11   2      164.13      153.34     27.84 o 
   0  11   2      225.48      232.87     23.74 o 
   1  11   2        0.14       30.29     29.34 o 
   2  11   2      208.42      168.80     26.19 o 
   3  11   2       82.19       75.80     31.79 o 
  -4  12   2       98.30       54.35     40.34 o 
  -3  12   2      268.32      325.71     49.34 o 
  -2  12   2      302.47      259.01     41.97 o 
  -1  12   2      566.92      499.14     39.59 o 
   0  12   2      183.44      223.55     28.28 o 
   1  12   2       99.23      109.27     25.14 o 
   2  12   2      184.12      119.23     29.26 o 
   3  12   2      141.60      184.16     54.47 o 
  -3  13   2        4.65       -2.45     30.28 o 
  -2  13   2      113.65      115.19     49.44 o 
  -1  13   2        3.18       24.94     34.54 o 
   0  13   2       24.30        9.07     27.10 o 
   1  13   2       89.97       86.05     36.33 o 
   2  13   2        0.83       69.54     37.91 o 
  -1  14   2      143.00      185.20     48.30 o 
   0  14   2       29.55       82.78     41.56 o 
  -7   1   3      320.68      357.23     41.70 o 
  -6   1   3      178.13      202.54     25.72 o 
  -5   1   3       29.22       39.57     18.19 o 
  -4   1   3     1202.18     1215.07     32.61 o 
  -3   1   3     3502.80     3568.71     50.44 o 
  -2   1   3      298.36      306.47      9.76 o 
  -1   1   3     4031.73     4125.38     35.81 o 
   0   1   3     2157.66     2264.81     33.43 o 
   1   1   3       86.74       71.16      7.55 o 
   2   1   3     3690.17     3846.70     59.26 o 
   3   1   3     2506.97     2314.55     48.13 o 
   4   1   3      135.00      145.46     28.93 o 
   5   1   3       92.37      124.98     36.03 o 
   6   1   3      116.40      128.35     58.70 o 
  -7   2   3        1.57       47.75     27.01 o 
  -6   2   3       87.87       94.22     24.90 o 
  -5   2   3       72.06       57.23     15.31 o 
  -4   2   3      127.80      122.44     12.97 o 
  -3   2   3      417.64      371.39     14.21 o 
  -2   2   3       80.16       71.68      4.94 o 
  -1   2   3     1652.19     1506.11     25.27 o 
   0   2   3     1223.28     1220.69     19.55 o 
   1   2   3     2050.87     2041.88     28.36 o 
   2   2   3      246.08      218.58     20.28 o 
   3   2   3       76.01       87.67     13.88 o 
   4   2   3       42.79       59.22     19.68 o 
   5   2   3        9.09       51.09     29.05 o 
   6   2   3       14.17       59.26     41.51 o 
  -7   3   3       63.07      106.35     38.39 o 
  -6   3   3      444.79      381.08     29.32 o 
  -5   3   3      474.51      450.38     29.30 o 
  -4   3   3      823.60      771.40     26.09 o 
  -3   3   3      288.59      259.50     12.11 o 
  -2   3   3      129.41      112.88      8.21 o 
  -1   3   3     4939.50     5048.38     54.23 o 
   0   3   3      508.70      508.08     13.44 o 
   1   3   3      195.65      179.01     13.57 o 
   2   3   3      295.03      276.43     25.36 o 
   3   3   3        1.90       34.68     18.92 o 
   4   3   3        3.88       14.35     17.25 o 
   5   3   3      187.52      194.11     37.86 o 
  -7   4   3       19.01      122.77     40.46 o 
  -6   4   3       21.28       33.69     18.98 o 
  -5   4   3       12.79       -2.40     11.95 o 
  -4   4   3       20.06       43.95     12.58 o 
  -3   4   3      660.52      632.78     26.27 o 
  -2   4   3      363.89      368.34     13.82 o 
  -1   4   3      644.93      658.60     14.75 o 
   0   4   3       38.31       39.34      9.22 o 
   1   4   3       17.80       17.88      7.47 o 
   2   4   3        6.93       29.90     10.63 o 
   3   4   3       30.91       55.37     23.73 o 
   4   4   3        0.03        2.52     17.49 o 
   5   4   3        3.72       13.71     30.33 o 
  -7   5   3       62.21      110.94     62.39 o 
  -6   5   3       49.99      108.08     26.09 o 
  -5   5   3      244.60      252.22     28.70 o 
  -4   5   3      716.19      750.08     36.97 o 
  -3   5   3      853.82      865.08     40.67 o 
  -2   5   3      539.76      490.35     17.81 o 
  -1   5   3      298.78      270.17     16.02 o 
   0   5   3     3575.98     3658.27     50.85 o 
   1   5   3     1801.55     1817.33     37.49 o 
   2   5   3      722.79      740.00     25.03 o 
   3   5   3      426.63      424.87     28.84 o 
   4   5   3      376.73      362.13     31.31 o 
   5   5   3      121.73      153.94     37.67 o 
  -6   6   3        1.15        7.88     18.96 o 
  -5   6   3       62.85       54.27     28.74 o 
  -4   6   3        9.29       14.26     13.65 o 
  -3   6   3       16.25       57.93     13.59 o 
  -2   6   3      287.14      298.13     16.00 o 
  -1   6   3        1.88       12.50      6.50 o 
   0   6   3      512.00      489.66     18.79 o 
   1   6   3       67.00       90.65     14.72 o 
   2   6   3        6.27       30.73     14.57 o 
   3   6   3      210.05      236.87     40.14 o 
   4   6   3        1.84       76.41     25.53 o 
   5   6   3        1.35       52.64     36.18 o 
  -6   7   3      156.33      145.56     30.64 o 
  -5   7   3      402.28      462.84     37.55 o 
  -4   7   3      348.87      301.37     27.98 o 
  -3   7   3      391.48      383.14     23.28 o 
  -2   7   3      244.00      258.83     17.30 o 
  -1   7   3     1541.45     1559.40     32.69 o 
   0   7   3      501.85      537.53     21.94 o 
   1   7   3      327.44      283.85     19.56 o 
   2   7   3      545.06      586.38     28.38 o 
   3   7   3      111.20       91.01     27.66 o 
   4   7   3      372.81      398.53     39.50 o 
   5   7   3      422.19      412.72     46.57 o 
  -6   8   3       47.27      150.69     59.18 o 
  -5   8   3      176.89      219.86     31.18 o 
  -4   8   3       81.54       90.75     23.72 o 
  -3   8   3      382.81      329.49     25.04 o 
  -2   8   3       72.61       94.25     30.83 o 
  -1   8   3       73.43       51.54     10.30 o 
   0   8   3       26.15       38.28     11.84 o 
   1   8   3        5.11       25.81     17.14 o 
   2   8   3      522.30      550.80     33.75 o 
   3   8   3       20.31       76.23     27.56 o 
   4   8   3       24.61       45.94     27.33 o 
  -5   9   3        0.76       10.55     41.45 o 
  -4   9   3      162.70      193.61     27.54 o 
  -3   9   3      104.22      165.31     22.60 o 
  -2   9   3      210.42      232.38     21.10 o 
  -1   9   3      770.84      714.77     26.96 o 
   0   9   3      333.96      358.59     24.45 o 
   1   9   3      103.97       88.72     21.44 o 
   2   9   3      277.14      266.08     25.03 o 
   3   9   3      152.67      205.74     32.15 o 
   4   9   3        6.99       60.82     56.66 o 
  -5  10   3        0.12      -10.15     36.70 o 
  -4  10   3        0.41      127.26     50.67 o 
  -3  10   3      100.95      153.73     29.85 o 
  -2  10   3       60.92       35.72     41.37 o 
  -1  10   3     1136.01     1046.95     43.07 o 
   0  10   3       37.12       91.73     19.85 o 
   1  10   3      500.06      442.44     31.19 o 
   2  10   3       71.32       99.59     23.81 o 
   3  10   3        6.56       45.00     34.42 o 
   4  10   3       20.62       48.45     39.28 o 
  -4  11   3      392.08      424.17     50.33 o 
  -3  11   3      542.20      624.56     54.21 o 
  -2  11   3       24.36       20.86     26.44 o 
  -1  11   3      280.99      243.25     24.11 o 
   0  11   3      594.70      582.47     34.18 o 
   1  11   3       30.80       32.93     26.24 o 
   2  11   3      117.90      170.48     29.24 o 
   3  11   3      142.01      239.06     48.54 o 
  -4  12   3        0.18       71.31     43.73 o 
  -3  12   3       16.51      112.27     51.16 o 
  -2  12   3        8.75       46.01     43.68 o 
  -1  12   3      112.02      150.33     38.61 o 
   0  12   3        1.66       31.49     25.13 o 
   1  12   3       39.10       37.20     25.90 o 
   2  12   3        5.20        8.02     26.66 o 
  -3  13   3       72.53      211.64     72.26 o 
  -2  13   3      130.01      107.59     52.29 o 
  -1  13   3      152.77      176.65     41.67 o 
   0  13   3       44.68       90.44     53.19 o 
   1  13   3      167.19      194.07     37.77 o 
  -1  14   3        0.29       62.05     53.62 o 
  -7   0   4       10.18      108.41     68.29 o 
  -6   0   4       79.22       62.27     29.98 o 
  -5   0   4      132.05      137.81     25.76 o 
  -4   0   4      978.29     1037.86     50.30 o 
  -3   0   4     3677.31     3365.21    134.18 o 
  -2   0   4        6.64        2.33     14.20 o 
  -1   0   4      665.01      663.31     25.34 o 
   0   0   4      753.11      712.59     21.65 o 
   1   0   4     1036.13     1133.43     41.86 o 
   2   0   4     2827.17     2741.78     40.32 o 
   3   0   4       89.89       76.20     83.86 o 
   4   0   4       95.68       63.62     42.37 o 
   5   0   4       88.69       71.80     49.69 o 
  -7   1   4      178.97      183.09     31.15 o 
  -6   1   4       10.40       65.40     20.76 o 
  -5   1   4      110.91      129.52     19.98 o 
  -4   1   4      516.71      541.13     22.32 o 
  -3   1   4     2433.87     2729.13     42.52 o 
  -2   1   4      758.05      758.98     21.21 o 
  -1   1   4      735.84      718.15     15.74 o 
   0   1   4      500.71      533.30     15.44 o 
   1   1   4     2366.47     2494.02     30.98 o 
   2   1   4      713.24      774.58     24.28 o 
   3   1   4       27.67       65.54     26.51 o 
   4   1   4      173.46      231.66     33.94 o 
   5   1   4        2.13       10.54     25.98 o 
  -7   2   4      172.27      249.58     32.82 o 
  -6   2   4      192.14      181.73     23.58 o 
  -5   2   4      590.44      554.18     27.34 o 
  -4   2   4      111.03      125.42     13.15 o 
  -3   2   4     2445.50     2320.09     36.10 o 
  -2   2   4      760.55      770.98     20.16 o 
  -1   2   4       10.90       15.15      6.39 o 
   0   2   4     5590.38     5524.54     57.19 o 
   1   2   4     2691.74     2802.36     36.25 o 
   2   2   4     4358.62     4488.05     74.38 o 
   3   2   4     1043.50     1003.09     68.07 o 
   4   2   4      163.57      165.32     31.64 o 
   5   2   4       42.27       30.28     30.58 o 
  -7   3   4       85.34      111.29     30.83 o 
  -6   3   4       27.34       61.08     38.62 o 
  -5   3   4      319.97      297.98     22.52 o 
  -4   3   4        2.93       17.50     17.53 o 
  -3   3   4       12.95       12.35      5.82 o 
  -2   3   4      195.82      183.48      7.54 o 
  -1   3   4      179.92      189.41     10.94 o 
   0   3   4      614.35      631.74     25.64 o 
   1   3   4        0.27       23.16     11.36 o 
   2   3   4      152.00      125.10     20.84 o 
   3   3   4       17.27       24.55     16.38 o 
   4   3   4        0.28       35.72     31.25 o 
   5   3   4       46.95       31.05     32.20 o 
  -7   4   4      129.75      165.35     39.67 o 
  -6   4   4     1013.56     1033.71     48.67 o 
  -5   4   4      881.73      870.29     33.49 o 
  -4   4   4      582.69      600.01     21.15 o 
  -3   4   4     2219.61     2467.63     58.75 o 
  -2   4   4     4037.58     4182.84     78.32 o 
  -1   4   4     3281.50     3633.22     55.32 o 
   0   4   4     3149.31     3183.18     46.05 o 
   1   4   4      323.07      303.36     16.53 o 
   2   4   4       40.75       20.55     14.24 o 
   3   4   4      422.65      363.14     27.38 o 
   4   4   4       67.89      112.32     26.89 o 
   5   4   4       51.91       49.18     33.53 o 
  -7   5   4        2.36       45.31     33.34 o 
  -6   5   4        2.48      -35.49     24.22 o 
  -5   5   4        3.33       21.00     18.74 o 
  -4   5   4      163.86      222.98     25.93 o 
  -3   5   4       30.37       57.93     18.01 o 
  -2   5   4      275.99      308.71     23.16 o 
  -1   5   4       11.03       15.28      6.90 o 
   0   5   4      419.61      504.60     17.81 o 
   1   5   4        3.95        4.82      8.40 o 
   2   5   4      127.14      132.21     13.64 o 
   3   5   4       43.73       55.53     20.81 o 
   4   5   4       31.68       54.20     25.97 o 
   5   5   4        1.82       48.46     38.76 o 
  -6   6   4       11.96       29.29     27.72 o 
  -5   6   4        1.14       10.62     17.50 o 
  -4   6   4        6.17       22.43     21.05 o 
  -3   6   4      249.57      230.73     32.48 o 
  -2   6   4      136.94      105.45     16.62 o 
  -1   6   4       50.32       49.46      7.81 o 
   0   6   4      122.14      105.50     11.29 o 
   1   6   4       52.38       43.81     12.38 o 
   2   6   4       25.15       18.84     13.63 o 
   3   6   4      777.85      816.50     42.99 o 
   4   6   4      354.48      309.64     35.57 o 
   5   6   4       52.99       42.79     35.08 o 
  -6   7   4       46.79       30.93     27.93 o 
  -5   7   4        7.13        3.48     20.50 o 
  -4   7   4       74.93      108.50     17.39 o 
  -3   7   4        1.36       10.47     10.13 o 
  -2   7   4      105.20       90.08     15.53 o 
  -1   7   4        7.98       16.95      7.77 o 
   0   7   4      172.00      188.61     16.37 o 
   1   7   4      124.82      126.26     17.90 o 
   2   7   4       17.43       26.05     22.80 o 
   3   7   4       16.06       21.51     23.80 o 
   4   7   4       36.09       35.98     26.42 o 
  -6   8   4      285.98      236.27     46.04 o 
  -5   8   4     1104.14     1019.72     51.40 o 
  -4   8   4      169.26      204.43     36.22 o 
  -3   8   4       85.34       80.14     23.63 o 
  -2   8   4      396.92      427.17     33.22 o 
  -1   8   4      628.25      600.75     30.51 o 
   0   8   4     1241.74     1236.26     36.91 o 
   1   8   4      368.36      408.32     28.11 o 
   2   8   4      326.02      353.52     27.58 o 
   3   8   4       16.55       86.75     27.73 o 
   4   8   4       19.33       40.73     34.57 o 
  -5   9   4       20.77       36.93     30.14 o 
  -4   9   4       23.37       99.96     42.25 o 
  -3   9   4        3.60      -18.53     23.26 o 
  -2   9   4       61.00       43.64     25.61 o 
  -1   9   4      440.38      416.03     21.89 o 
   0   9   4      153.65      136.01     18.19 o 
   1   9   4       56.85       70.24     18.31 o 
   2   9   4      124.56      204.21     25.82 o 
   3   9   4       97.53      162.91     32.21 o 
   4   9   4      130.70      160.71     40.01 o 
  -5  10   4       41.51        5.42     33.80 o 
  -4  10   4      350.08      328.56     48.69 o 
  -3  10   4      743.03      755.45     55.23 o 
  -2  10   4      565.61      497.99     43.17 o 
  -1  10   4      342.33      318.20     28.78 o 
   0  10   4      665.69      598.52     38.49 o 
   1  10   4      550.36      488.17     32.61 o 
   2  10   4       68.17       44.85     27.32 o 
   3  10   4      371.12      380.74     43.91 o 
  -4  11   4        0.47       40.01     33.95 o 
  -3  11   4        1.68       19.66     34.26 o 
  -2  11   4       53.27      102.92     81.62 o 
  -1  11   4       17.60       76.00     37.22 o 
   0  11   4      318.87      252.72     26.00 o 
   1  11   4      103.98      184.48     26.07 o 
   2  11   4        4.27       -4.75     23.36 o 
   3  11   4        6.27       34.66     32.78 o 
  -4  12   4       17.17       53.96     39.44 o 
  -3  12   4      205.72      285.71     48.96 o 
  -2  12   4       43.95       64.97     34.55 o 
  -1  12   4       11.53      114.52     65.67 o 
   0  12   4       32.56       99.52     36.99 o 
   1  12   4        3.03       44.11     36.88 o 
   2  12   4       64.44       61.55     38.95 o 
  -3  13   4        8.13       26.66     36.98 o 
  -2  13   4        1.54        6.37     32.77 o 
  -1  13   4        9.27       51.26     38.61 o 
   0  13   4       34.11       99.44     40.24 o 
   1  13   4        0.51       46.08     32.38 o 
  -7   1   5      267.13      330.04     41.65 o 
  -6   1   5       74.00       93.39     24.81 o 
  -5   1   5       84.60      107.05     18.99 o 
  -4   1   5      952.19      890.99     27.46 o 
  -3   1   5     2002.86     2029.20     35.73 o 
  -2   1   5      746.77      832.78     21.71 o 
  -1   1   5       41.77       38.76      6.34 o 
   0   1   5     2353.29     2244.93     34.54 o 
   1   1   5      894.70      919.19     20.01 o 
   2   1   5        2.46       24.78     13.88 o 
   3   1   5      411.37      431.84     38.23 o 
   4   1   5      306.43      283.75     38.78 o 
   5   1   5       58.03       64.31     69.53 o 
  -7   2   5       95.58      157.25     29.48 o 
  -6   2   5      118.18      177.11     27.43 o 
  -5   2   5        4.06       30.55     14.19 o 
  -4   2   5      114.56      113.74     15.87 o 
  -3   2   5       65.02       93.63      8.77 o 
  -2   2   5       89.45       90.26      6.65 o 
  -1   2   5       22.89       38.13      6.22 o 
   0   2   5      688.20      670.04     24.28 o 
   1   2   5      611.70      682.28     23.75 o 
   2   2   5      249.12      194.64     17.49 o 
   3   2   5      150.99      152.25     26.09 o 
   4   2   5      483.11      490.02     62.05 o 
   5   2   5       26.51       21.54     39.35 o 
  -7   3   5        8.29       66.53     28.29 o 
  -6   3   5       93.21      109.07     23.52 o 
  -5   3   5     1614.74     1730.24     46.31 o 
  -4   3   5      433.59      429.76     19.25 o 
  -3   3   5      338.85      277.38     16.14 o 
  -2   3   5     1478.20     1431.53     29.30 o 
  -1   3   5     1361.21     1337.47     23.00 o 
   0   3   5      765.42      729.99     19.78 o 
   1   3   5     2633.29     2711.71     43.12 o 
   2   3   5     1016.15     1004.06     39.45 o 
   3   3   5       27.44       31.54     14.52 o 
   4   3   5      102.77      111.94     29.06 o 
   5   3   5       46.18       43.83     44.97 o 
  -7   4   5        4.56       58.97     38.18 o 
  -6   4   5        6.64        3.11     20.93 o 
  -5   4   5       36.64       74.59     18.36 o 
  -4   4   5        5.54       11.88     11.46 o 
  -3   4   5       16.58       30.96      7.72 o 
  -2   4   5      401.45      413.79     17.55 o 
  -1   4   5      271.61      243.77     11.59 o 
   0   4   5     1139.40     1163.66     32.19 o 
   1   4   5      429.70      402.31     18.04 o 
   2   4   5      767.55      705.84     33.30 o 
   3   4   5       64.63      108.95     21.21 o 
   4   4   5       25.90       61.85     32.03 o 
   5   4   5       43.32       89.17     43.66 o 
  -7   5   5       48.05      112.55     50.15 o 
  -6   5   5      192.06      241.36     31.63 o 
  -5   5   5      464.48      422.09     40.05 o 
  -4   5   5      310.05      327.16     22.86 o 
  -3   5   5      217.58      224.80     16.98 o 
  -2   5   5     4160.56     4352.59     90.07 o 
  -1   5   5       67.88       42.97     11.62 o 
   0   5   5       11.90        7.23     10.75 o 
   1   5   5     1341.08     1425.61     35.93 o 
   2   5   5      163.03      191.69     23.79 o 
   3   5   5      273.34      284.60     28.74 o 
   4   5   5      326.04      358.88     48.87 o 
  -6   6   5       64.41       72.17     27.07 o 
  -5   6   5       27.75       22.18     19.33 o 
  -4   6   5       60.85       79.60     15.70 o 
  -3   6   5       15.92       38.86     23.36 o 
  -2   6   5        1.31        6.25     12.21 o 
  -1   6   5        0.90        6.17     13.62 o 
   0   6   5      159.24      172.12     19.53 o 
   1   6   5       23.12       35.04     15.85 o 
   2   6   5        5.70       23.09     24.29 o 
   3   6   5        1.41      237.86    158.24 o 
   4   6   5        3.30       36.01     26.34 o 
  -6   7   5      130.64      122.14     39.01 o 
  -5   7   5      646.08      730.06     39.08 o 
  -4   7   5       87.12       50.54     24.60 o 
  -3   7   5       12.37       70.81     25.37 o 
  -2   7   5     1916.92     1935.77     66.46 o 
  -1   7   5     1300.15     1419.21     50.99 o 
   0   7   5      144.16      132.34     15.33 o 
   1   7   5      218.21      260.55     21.17 o 
   2   7   5      191.75      209.25     28.20 o 
   3   7   5       19.82       52.10     34.10 o 
   4   7   5       66.13      125.58     39.99 o 
  -6   8   5       58.47       41.16     33.85 o 
  -5   8   5        5.41       70.89     33.11 o 
  -4   8   5      118.38      163.82     30.05 o 
  -3   8   5       46.09       92.57     48.70 o 
  -2   8   5      165.52      208.03     37.96 o 
  -1   8   5        4.06       34.36     22.92 o 
   0   8   5        2.58       11.21     13.73 o 
   1   8   5        0.42       48.39     17.46 o 
   2   8   5      107.14      135.53     26.60 o 
   3   8   5       45.84       67.41     30.64 o 
   4   8   5       10.34       52.84     35.36 o 
  -5   9   5      147.29      138.75     39.73 o 
  -4   9   5      285.88      251.63     38.72 o 
  -3   9   5      349.89      293.71     43.08 o 
  -2   9   5      448.55      416.03     39.41 o 
  -1   9   5      175.77      158.75     20.89 o 
   0   9   5       24.41       20.64     14.30 o 
   1   9   5      261.17      276.40     26.35 o 
   2   9   5      377.62      351.02     36.35 o 
   3   9   5      467.38      392.69     46.18 o 
  -5  10   5        0.86      -38.59     35.04 o 
  -4  10   5      205.08      218.90     39.91 o 
  -3  10   5       93.16      169.66     37.77 o 
  -2  10   5       47.55       87.29     30.14 o 
  -1  10   5        2.46       69.03     29.29 o 
   0  10   5        0.41       50.91     34.06 o 
   1  10   5       68.08      110.46     23.74 o 
   2  10   5        3.01       38.05     26.80 o 
   3  10   5        0.72       19.60     40.28 o 
  -4  11   5      181.01      233.44     44.95 o 
  -3  11   5      260.42      330.52     44.29 o 
  -2  11   5      125.58      199.79     36.54 o 
  -1  11   5      171.51      248.01     41.87 o 
   0  11   5     1003.43      978.87     52.30 o 
   1  11   5      168.85      164.37     36.76 o 
   2  11   5        4.47       18.91     31.37 o 
  -4  12   5        1.29        1.51     29.56 o 
  -3  12   5       75.13      187.23     60.17 o 
  -2  12   5       26.50       85.51     38.83 o 
  -1  12   5      148.72      130.65     47.32 o 
   0  12   5        7.00      -13.53     24.03 o 
   1  12   5       41.92       61.16     32.82 o 
  -2  13   5       16.30       81.59     42.84 o 
  -1  13   5       31.63       95.63     46.04 o 
   0  13   5       34.01       30.93     37.08 o 
  -7   0   6      568.01      653.38     64.08 o 
  -6   0   6      250.53      161.90     36.24 o 
  -5   0   6       98.33      138.15     25.43 o 
  -4   0   6     1384.88     1243.27     48.24 o 
  -3   0   6      187.43      222.09     18.45 o 
  -2   0   6     2396.71     2744.35     59.89 o 
  -1   0   6     5013.97     5306.79     92.88 o 
   0   0   6     2416.22     2479.90     57.56 o 
   1   0   6      978.63     1005.00     34.88 o 
   2   0   6       20.85       79.01     69.03 o 
   3   0   6      123.11       84.59     61.38 o 
   4   0   6      154.37      245.25     66.43 o 
   5   0   6       29.00       43.96    120.36 o 
  -7   1   6      127.95      144.40     52.59 o 
  -6   1   6      141.30      142.27     23.80 o 
  -5   1   6      111.89      121.77     26.46 o 
  -4   1   6      483.34      480.54     21.34 o 
  -3   1   6      415.83      433.40     16.74 o 
  -2   1   6       93.05       62.37      7.86 o 
  -1   1   6       85.56       71.39      8.86 o 
   0   1   6       31.87       58.95     10.61 o 
   1   1   6      295.05      275.88     23.60 o 
   2   1   6        9.50       36.04     19.51 o 
   3   1   6      411.46      362.74     38.39 o 
   4   1   6        6.56       15.61     30.66 o 
  -7   2   6       56.71       73.31     49.17 o 
  -6   2   6       42.25       42.26     18.93 o 
  -5   2   6      619.50      604.66     32.79 o 
  -4   2   6     3638.16     3696.68     60.90 o 
  -3   2   6      697.84      746.69     29.70 o 
  -2   2   6     1724.08     1880.81     32.33 o 
  -1   2   6     1877.47     1935.51     34.29 o 
   0   2   6      358.60      367.24     16.06 o 
   1   2   6      162.91      147.37     10.37 o 
   2   2   6     1423.51     1319.96     40.97 o 
   3   2   6      519.58      443.57     42.06 o 
   4   2   6      116.49      155.11     37.73 o 
  -7   3   6       26.86       23.17     37.23 o 
  -6   3   6       27.90       19.27     21.60 o 
  -5   3   6      185.41      172.00     16.49 o 
  -4   3   6       67.82       59.65     18.91 o 
  -3   3   6      217.59      234.75     11.31 o 
  -2   3   6      151.12      160.33     10.19 o 
  -1   3   6       55.91       46.40      8.47 o 
   0   3   6       76.93      118.17     11.63 o 
   1   3   6      101.62      106.56     21.15 o 
   2   3   6        2.20       23.59     17.21 o 
   3   3   6      430.50      401.87     41.10 o 
   4   3   6       47.14      128.26     39.86 o 
  -7   4   6      218.45      209.68     36.01 o 
  -6   4   6      665.84      651.76     40.76 o 
  -5   4   6      321.29      277.85     25.30 o 
  -4   4   6      161.08      129.66     16.75 o 
  -3   4   6      152.71      130.34     22.35 o 
  -2   4   6     1193.40     1253.42     32.35 o 
  -1   4   6     1888.46     1885.49     33.01 o 
   0   4   6      200.90      180.66     13.67 o 
   1   4   6      484.12      422.77     19.52 o 
   2   4   6      404.44      345.48     26.39 o 
   3   4   6      110.64      138.36     23.88 o 
   4   4   6      110.23       91.52     30.78 o 
  -7   5   6       14.83       25.01     32.64 o 
  -6   5   6      168.73      123.82     28.31 o 
  -5   5   6      530.94      443.51     52.53 o 
  -4   5   6      317.68      279.71     21.13 o 
  -3   5   6       59.23       72.29     19.85 o 
  -2   5   6      101.84      115.15     12.61 o 
  -1   5   6      489.77      477.94     22.33 o 
   0   5   6      394.97      384.33     18.87 o 
   1   5   6      125.80      113.06     14.45 o 
   2   5   6       16.49       43.51     24.53 o 
   3   5   6        9.36       18.42     20.32 o 
   4   5   6       13.71       27.91     39.41 o 
  -7   6   6      100.99      152.92     44.03 o 
  -6   6   6      155.87      217.82     36.84 o 
  -5   6   6       23.56       63.56     27.00 o 
  -4   6   6       20.30        6.38     19.33 o 
  -3   6   6      802.32      816.73     41.33 o 
  -2   6   6     1500.45     1350.73     67.05 o 
  -1   6   6      654.38      599.47     30.68 o 
   0   6   6       81.90       88.68     14.99 o 
   1   6   6      610.86      612.11     30.10 o 
   2   6   6      479.46      465.87     35.98 o 
   3   6   6       58.40       58.95     30.07 o 
   4   6   6       66.66      107.94     43.96 o 
  -6   7   6      140.51      211.06     41.98 o 
  -5   7   6       15.57       32.31     29.60 o 
  -4   7   6      503.30      503.25     42.02 o 
  -3   7   6      228.57      288.17     37.77 o 
  -2   7   6       95.22       97.12     21.90 o 
  -1   7   6      123.42      146.30     18.36 o 
   0   7   6      269.56      283.67     25.83 o 
   1   7   6       20.24       39.72     19.94 o 
   2   7   6       19.95       47.75     31.16 o 
   3   7   6       47.07       78.00     29.39 o 
   4   7   6       83.56       39.48     40.08 o 
  -6   8   6       61.13       81.87     37.20 o 
  -5   8   6      439.97      423.21     61.55 o 
  -4   8   6      587.75      549.31     45.31 o 
  -3   8   6       60.34       39.07     27.86 o 
  -2   8   6      428.31      471.72     38.79 o 
  -1   8   6      121.46      126.62     19.42 o 
   0   8   6       21.56       38.52     18.46 o 
   1   8   6       69.05       91.75     19.18 o 
   2   8   6      326.69      289.52     35.74 o 
   3   8   6       23.12       45.77     31.32 o 
  -5   9   6       13.36       29.42     56.96 o 
  -4   9   6       86.91       64.42     32.92 o 
  -3   9   6       40.89       54.20     34.00 o 
  -2   9   6        9.61       58.15     44.54 o 
  -1   9   6       43.01       10.61     20.84 o 
   0   9   6       35.27       27.86     25.90 o 
   1   9   6       81.41      106.68     23.30 o 
   2   9   6        2.53       62.98     31.13 o 
   3   9   6        1.06       76.25     42.14 o 
  -5  10   6       21.01       75.38     39.17 o 
  -4  10   6      352.96      326.19     46.55 o 
  -3  10   6      244.32      232.87     40.48 o 
  -2  10   6      182.72      199.73     37.82 o 
  -1  10   6      744.08      761.94     54.58 o 
   0  10   6      493.29      493.10     39.76 o 
   1  10   6      591.11      524.22     36.75 o 
   2  10   6      236.73      210.13     37.27 o 
  -4  11   6        2.38       23.33     30.49 o 
  -3  11   6       58.73       70.89     33.80 o 
  -2  11   6       38.26       65.14     42.42 o 
  -1  11   6        0.03       58.91     31.37 o 
   0  11   6        1.53       60.98     29.48 o 
   1  11   6       42.23       59.29     38.59 o 
   2  11   6       31.66       77.35     39.55 o 
  -3  12   6       53.93      100.45     42.10 o 
  -2  12   6       56.57      114.81     38.41 o 
  -1  12   6      116.36      122.23     59.12 o 
   0  12   6       72.52      124.72     60.14 o 
   1  12   6        0.89       32.55     71.02 o 
  -2  13   6        2.59       16.05     39.89 o 
  -1  13   6        7.03       59.06     64.80 o 
  -7   1   7      165.75      211.95     32.82 o 
  -6   1   7      524.75      525.90     31.81 o 
  -5   1   7       68.89      130.69     18.42 o 
  -4   1   7      516.78      549.81     22.94 o 
  -3   1   7      460.87      438.10     22.19 o 
  -2   1   7        6.83        7.97      7.84 o 
  -1   1   7     1545.02     1586.42     34.24 o 
   0   1   7     1274.52     1297.48     39.19 o 
   1   1   7        4.26       15.28     16.24 o 
   2   1   7        1.05       38.73     23.32 o 
   3   1   7      313.80      344.92     39.34 o 
   4   1   7       42.78       44.33     33.36 o 
  -7   2   7        7.37       10.24     45.51 o 
  -6   2   7       53.66       34.88     18.06 o 
  -5   2   7       12.01       26.75     12.75 o 
  -4   2   7      648.84      603.20     22.73 o 
  -3   2   7        0.76       25.52     10.31 o 
  -2   2   7      194.53      190.25     12.60 o 
  -1   2   7       15.33       29.60      9.68 o 
   0   2   7      204.51      194.29     16.00 o 
   1   2   7        0.07       15.18     10.90 o 
   2   2   7       24.71       28.87     25.68 o 
   3   2   7       41.98       55.24     29.45 o 
   4   2   7       49.47       44.28     39.53 o 
  -7   3   7      113.73      170.49     36.09 o 
  -6   3   7       76.45       86.14     25.18 o 
  -5   3   7      770.21      725.41     57.20 o 
  -4   3   7     1117.96     1019.43     29.38 o 
  -3   3   7     1340.18     1292.91     28.02 o 
  -2   3   7      751.64      770.23     20.57 o 
  -1   3   7     1737.56     1728.87     35.97 o 
   0   3   7     1596.53     1650.64     38.08 o 
   1   3   7      215.60      213.89     22.14 o 
   2   3   7     1382.53     1311.01     63.00 o 
   3   3   7      393.53      417.04     42.80 o 
   4   3   7      160.88      180.08     45.43 o 
  -7   4   7       36.08       62.07     30.79 o 
  -6   4   7        4.60       54.05     28.38 o 
  -5   4   7        9.59       14.94     17.72 o 
  -4   4   7       76.07       83.50     20.28 o 
  -3   4   7       39.27       37.50     15.48 o 
  -2   4   7       27.01       28.86     12.17 o 
  -1   4   7       59.52       66.56     10.43 o 
   0   4   7       17.81       22.23     10.99 o 
   1   4   7       11.05       26.47     17.50 o 
   2   4   7       19.34       23.34     18.46 o 
   3   4   7       46.58       52.53     29.73 o 
   4   4   7       52.41       14.86     30.16 o 
  -7   5   7       32.94       33.51     39.36 o 
  -6   5   7      307.31      360.33     46.46 o 
  -5   5   7       23.25       76.12     40.84 o 
  -4   5   7      490.18      465.95     37.20 o 
  -3   5   7     1273.01     1266.80     51.21 o 
  -2   5   7      246.59      273.16     19.38 o 
  -1   5   7      210.15      185.06     12.57 o 
   0   5   7      131.10      154.02     15.41 o 
   1   5   7      866.57      799.39     30.80 o 
   2   5   7      138.03      150.94     25.84 o 
   3   5   7        5.23       48.24     30.45 o 
   4   5   7        1.72      -19.22     41.17 o 
  -6   6   7        1.85       62.05     35.89 o 
  -5   6   7        4.26       13.96     25.59 o 
  -4   6   7       46.41       71.23     24.97 o 
  -3   6   7      284.82      254.12     28.36 o 
  -2   6   7       73.89      110.06     20.80 o 
  -1   6   7       51.13       76.80     17.17 o 
   0   6   7      294.11      271.68     19.62 o 
   1   6   7       81.71       64.33     14.71 o 
   2   6   7       33.24       62.99     24.32 o 
   3   6   7        1.99       46.28     29.91 o 
  -6   7   7      255.13      184.13     40.94 o 
  -5   7   7      299.84      310.75     39.91 o 
  -4   7   7       47.25      102.28     28.15 o 
  -3   7   7      117.12      131.59     29.94 o 
  -2   7   7      166.20      191.50     29.54 o 
  -1   7   7       25.87       30.24     20.89 o 
   0   7   7      128.70      146.96     17.24 o 
   1   7   7       78.95      124.60     19.89 o 
   2   7   7      233.99      296.10     35.75 o 
   3   7   7       16.97       31.90     35.43 o 
  -6   8   7       34.04       42.16     37.95 o 
  -5   8   7       45.82       21.51     29.77 o 
  -4   8   7       71.23      117.22     33.58 o 
  -3   8   7      195.96      230.62     36.28 o 
  -2   8   7      122.75      141.13     30.74 o 
  -1   8   7       25.44       69.44     22.59 o 
   0   8   7       14.39       22.35     13.17 o 
   1   8   7       16.28       56.97     26.62 o 
   2   8   7        0.83        9.85     24.24 o 
   3   8   7       18.70       21.07     28.88 o 
  -5   9   7       34.91      132.80     40.39 o 
  -4   9   7      289.80      197.51     38.55 o 
  -3   9   7     1193.76     1153.69     66.64 o 
  -2   9   7      678.32      623.68     62.00 o 
  -1   9   7      701.68      669.59     78.98 o 
   0   9   7      264.51      229.42     30.79 o 
   1   9   7      113.97      128.38     24.19 o 
   2   9   7      270.60      289.48     41.02 o 
  -5  10   7       32.65       81.00     37.48 o 
  -4  10   7       92.40       95.47     38.04 o 
  -3  10   7       33.66       74.89     37.57 o 
  -2  10   7       65.31      147.53     36.76 o 
  -1  10   7        4.69       68.80     38.93 o 
   0  10   7        0.29       15.15     21.17 o 
   1  10   7       63.27       35.70     40.49 o 
   2  10   7        0.11       51.04     51.02 o 
  -4  11   7      137.63      164.64     45.67 o 
  -3  11   7       12.06       12.44     27.89 o 
  -2  11   7        5.13      -35.17     50.34 o 
  -1  11   7       85.64      116.37     36.93 o 
   0  11   7      451.90      442.40     66.82 o 
   1  11   7      115.68      119.06     43.84 o 
  -3  12   7        4.07       95.06     62.79 o 
  -2  12   7        0.46       97.37     48.45 o 
  -1  12   7       11.12       22.75     40.68 o 
   0  12   7        1.53       31.89     40.75 o 
  -7   0   8      346.65      375.57     53.39 o 
  -6   0   8     1182.54     1113.20     61.56 o 
  -5   0   8     1489.36     1499.72     62.29 o 
  -4   0   8      908.59      939.82     43.16 o 
  -3   0   8     1530.43     1523.84     51.96 o 
  -2   0   8        1.42        5.30     12.50 o 
  -1   0   8      190.73      183.68     26.41 o 
   0   0   8      978.57      911.14     62.75 o 
   1   0   8      112.43      106.99     34.75 o 
   2   0   8      306.05      385.98     55.38 o 
   3   0   8      201.41      306.90     64.41 o 
   4   0   8      180.67        3.27     60.71 o 
  -7   1   8       80.91      101.38     41.51 o 
  -6   1   8      123.02      168.38     26.02 o 
  -5   1   8        0.93       -0.57     12.70 o 
  -4   1   8      296.09      315.64     21.52 o 
  -3   1   8       21.47       50.90     18.84 o 
  -2   1   8       71.16       80.86     10.87 o 
  -1   1   8     1073.33     1100.27     31.57 o 
   0   1   8       15.84       41.16     11.34 o 
   1   1   8       45.42       60.30     15.37 o 
   2   1   8       20.54       13.97     29.50 o 
   3   1   8       91.36      147.21     36.94 o 
   4   1   8      115.86      136.73     54.35 o 
  -7   2   8       42.00       99.33     53.44 o 
  -6   2   8       12.90       18.03     16.80 o 
  -5   2   8       56.38       75.88     19.22 o 
  -4   2   8      214.56      206.88     20.42 o 
  -3   2   8      520.26      519.70     20.82 o 
  -2   2   8     2201.98     2227.84     53.67 o 
  -1   2   8     1205.94     1253.05     35.12 o 
   0   2   8      593.10      536.21     22.11 o 
   1   2   8      203.56      177.04     21.52 o 
   2   2   8      141.33      145.54     31.05 o 
   3   2   8      302.19      371.40     47.17 o 
   4   2   8        1.47       34.44     34.83 o 
  -7   3   8        3.57       25.91     35.17 o 
  -6   3   8        0.25        4.26     19.27 o 
  -5   3   8      942.17      900.69     39.02 o 
  -4   3   8       66.75       71.56     11.70 o 
  -3   3   8      984.92      898.61     25.83 o 
  -2   3   8       55.83       56.18     10.07 o 
  -1   3   8       58.02       70.72     12.30 o 
   0   3   8       37.32       40.58     12.50 o 
   1   3   8       15.65      -21.86     16.86 o 
   2   3   8        0.07       17.64     30.26 o 
   3   3   8       84.20      102.36     34.91 o 
  -7   4   8        1.56      -11.94     35.73 o 
  -6   4   8      338.32      360.19     40.79 o 
  -5   4   8      232.89      240.44     38.70 o 
  -4   4   8       96.19      113.34     25.93 o 
  -3   4   8      217.71      215.38     17.06 o 
  -2   4   8      345.94      356.02     26.99 o 
  -1   4   8       11.70       11.29     15.60 o 
   0   4   8      261.38      232.11     22.94 o 
   1   4   8      189.85      214.60     27.95 o 
   2   4   8        4.97       38.57     20.40 o 
   3   4   8       98.20      160.82     42.00 o 
  -7   5   8        6.13       14.85     40.37 o 
  -6   5   8       39.00       24.88     29.84 o 
  -5   5   8       49.64       70.72     27.89 o 
  -4   5   8      118.59      122.81     27.48 o 
  -3   5   8      237.38      222.63     28.21 o 
  -2   5   8       65.34       69.31     20.69 o 
  -1   5   8       65.61       63.37     11.68 o 
   0   5   8       10.51       57.98     15.66 o 
   1   5   8        0.44       11.33     24.92 o 
   2   5   8        0.75       -6.59     19.61 o 
   3   5   8        2.57       78.22     45.97 o 
  -6   6   8      531.10      472.85     53.07 o 
  -5   6   8      771.33      696.56     51.43 o 
  -4   6   8      461.30      405.23     45.64 o 
  -3   6   8     2147.42     2063.62     73.79 o 
  -2   6   8      980.68      960.47     40.01 o 
  -1   6   8        1.05       51.08     23.18 o 
   0   6   8      947.23      964.77     36.24 o 
   1   6   8     1101.48     1019.87     46.08 o 
   2   6   8      139.62      160.60     31.49 o 
   3   6   8       32.15       62.15     72.47 o 
  -6   7   8        3.32       38.31     35.60 o 
  -5   7   8        0.63       65.56     37.56 o 
  -4   7   8      127.06      103.12     29.74 o 
  -3   7   8      265.01      246.22     31.97 o 
  -2   7   8       12.17       33.92     24.21 o 
  -1   7   8       50.79       49.46     19.62 o 
   0   7   8       32.42       28.25     14.02 o 
   1   7   8       17.56       32.82     20.98 o 
   2   7   8        6.13      -11.89     27.79 o 
   3   7   8        1.44       63.80     41.90 o 
  -6   8   8        7.34       45.26     46.57 o 
  -5   8   8       50.31       16.30     46.13 o 
  -4   8   8      124.20      214.83     38.60 o 
  -3   8   8      127.88      149.54     40.54 o 
  -2   8   8      137.06      202.57     34.47 o 
  -1   8   8      107.24      130.93     25.91 o 
   0   8   8      149.52      213.15     29.31 o 
   1   8   8      118.51      149.32     28.66 o 
   2   8   8       16.62        3.22     31.63 o 
  -5   9   8       10.65       48.08     35.52 o 
  -4   9   8       80.97      146.92     39.02 o 
  -3   9   8        5.45       18.36     41.90 o 
  -2   9   8      113.54      152.86     45.68 o 
  -1   9   8        0.41       43.13     24.95 o 
   0   9   8       40.23      115.90     31.33 o 
   1   9   8      160.47      265.17     44.96 o 
   2   9   8       51.26       83.28     42.38 o 
  -5  10   8       64.26       64.43     45.27 o 
  -4  10   8      178.40      169.58     55.87 o 
  -3  10   8      256.32      268.18     44.16 o 
  -2  10   8       23.16      138.39     64.23 o 
  -1  10   8      110.17      109.57     35.63 o 
   0  10   8      210.42      186.40     35.10 o 
   1  10   8       73.12      145.32     41.67 o 
  -4  11   8       13.32        9.25     35.32 o 
  -3  11   8        7.87        0.15     32.31 o 
  -2  11   8        0.23       81.52     34.02 o 
  -1  11   8        3.71      -46.60     34.18 o 
   0  11   8       46.36       87.95     64.98 o 
  -2  12   8      150.96      175.27     49.16 o 
  -1  12   8      192.63      188.71     48.61 o 
  -7   1   9      182.63      213.81     36.82 o 
  -6   1   9      227.59      238.80     28.35 o 
  -5   1   9      474.79      453.95     28.41 o 
  -4   1   9      279.84      305.57     26.42 o 
  -3   1   9      448.09      430.06     24.92 o 
  -2   1   9     1319.03     1411.84     38.17 o 
  -1   1   9      433.96      426.98     22.75 o 
   0   1   9       18.54       63.17     15.76 o 
   1   1   9      352.40      395.26     44.68 o 
   2   1   9      189.19      190.84     31.70 o 
   3   1   9       86.53       75.68     38.71 o 
  -7   2   9        1.84       33.33     35.76 o 
  -6   2   9       18.86       79.87     35.92 o 
  -5   2   9        1.25       36.44     16.40 o 
  -4   2   9      180.41      174.46     25.65 o 
  -3   2   9       65.99       70.03     12.80 o 
  -2   2   9      352.94      338.99     20.97 o 
  -1   2   9      354.91      363.08     22.03 o 
   0   2   9        1.83       15.33     14.95 o 
   1   2   9        0.10       35.80     17.56 o 
   2   2   9       17.21       21.90     31.60 o 
   3   2   9      219.61      211.29     47.13 o 
  -7   3   9      160.51      156.91     43.66 o 
  -6   3   9        0.83       70.34     37.31 o 
  -5   3   9      306.41      262.28     25.76 o 
  -4   3   9      322.07      305.33     28.64 o 
  -3   3   9        9.47       43.65     11.02 o 
  -2   3   9     1252.47     1217.06     41.22 o 
  -1   3   9      460.48      418.84     23.54 o 
   0   3   9      321.72      294.21     38.90 o 
   1   3   9      164.61      157.00     24.53 o 
   2   3   9      114.37      118.71     32.65 o 
   3   3   9       46.63       89.31     50.77 o 
  -7   4   9        0.78       47.45     38.34 o 
  -6   4   9        7.38       39.93     31.53 o 
  -5   4   9       68.33       49.51     27.36 o 
  -4   4   9      689.46      651.26     41.81 o 
  -3   4   9      321.01      292.21     31.43 o 
  -2   4   9        0.16       68.87     17.94 o 
  -1   4   9        4.79       26.02     21.32 o 
   0   4   9       31.00       49.95     24.95 o 
   1   4   9      156.03      174.16     25.59 o 
   2   4   9        4.63       30.55     30.93 o 
   3   4   9       52.28      169.22     45.30 o 
  -7   5   9       14.43      112.72     45.12 o 
  -6   5   9      167.09      177.62     42.47 o 
  -5   5   9      273.25      268.69     45.48 o 
  -4   5   9      312.65      323.40     35.54 o 
  -3   5   9      806.58      735.30     54.21 o 
  -2   5   9       22.49       41.07     16.15 o 
  -1   5   9       73.69       90.89     17.55 o 
   0   5   9      156.16      183.20     19.01 o 
   1   5   9      663.07      704.08     48.50 o 
   2   5   9      155.48      152.72     46.73 o 
   3   5   9       29.00       94.45     54.28 o 
  -6   6   9       20.18       37.36     50.00 o 
  -5   6   9        0.00       90.25     32.71 o 
  -4   6   9      355.98      372.20     38.71 o 
  -3   6   9       73.23       96.01     30.06 o 
  -2   6   9      215.96      225.69     24.85 o 
  -1   6   9        1.80       24.67     19.07 o 
   0   6   9       31.26       52.94     21.34 o 
   1   6   9        0.04       30.70     26.74 o 
   2   6   9       10.10       41.29     28.26 o 
  -6   7   9      107.94      161.01     43.00 o 
  -5   7   9      503.62      534.13     54.14 o 
  -4   7   9      429.74      496.19     45.56 o 
  -3   7   9       19.06       66.82     29.02 o 
  -2   7   9      673.11      625.84     36.35 o 
  -1   7   9      324.69      274.66     38.00 o 
   0   7   9      250.16      230.76     28.45 o 
   1   7   9       73.17      124.26     26.73 o 
   2   7   9        1.03       34.55     34.19 o 
  -6   8   9       27.26      104.91     44.37 o 
  -5   8   9       30.39       80.65     36.76 o 
  -4   8   9       12.17       17.49     31.17 o 
  -3   8   9      143.67      195.87     36.47 o 
  -2   8   9      224.05      186.49     33.26 o 
  -1   8   9      136.15      199.80     41.30 o 
   0   8   9      100.99       92.54     32.41 o 
   1   8   9       18.08       -1.66     32.76 o 
   2   8   9       26.44       23.72     37.11 o 
  -5   9   9      194.38      239.90     51.65 o 
  -4   9   9       11.18       34.98     33.71 o 
  -3   9   9       36.49      135.53     36.42 o 
  -2   9   9      233.99      265.94     50.99 o 
  -1   9   9      217.97      204.58     32.03 o 
   0   9   9      142.14      108.16     29.18 o 
   1   9   9      132.40      150.20     49.02 o 
  -4  10   9        0.24       -0.89     27.18 o 
  -3  10   9        1.50       18.26     33.70 o 
  -2  10   9      145.87      253.10     54.26 o 
  -1  10   9      131.25      209.06     49.98 o 
   0  10   9       43.15        5.67     41.10 o 
  -3  11   9      105.96      184.91     49.41 o 
  -2  11   9      103.09      118.35     44.48 o 
  -1  11   9       46.38       47.27     38.85 o 
  -7   0  10      179.04      253.42     91.53 o 
  -6   0  10        5.21       86.29     48.68 o 
  -5   0  10        6.82       18.13     23.59 o 
  -4   0  10      885.22      870.37     49.16 o 
  -3   0  10     1737.51     1596.28     64.36 o 
  -2   0  10      333.05      281.48     30.57 o 
  -1   0  10      280.85      329.35     58.53 o 
   0   0  10      616.37      546.52     38.75 o 
   1   0  10      115.18      127.63     49.54 o 
   2   0  10      128.85      116.64     67.78 o 
  -7   1  10        2.28       63.60     34.43 o 
  -6   1  10       77.50       92.83     20.94 o 
  -5   1  10      272.84      234.03     23.44 o 
  -4   1  10      210.88      231.92     20.31 o 
  -3   1  10       39.87       56.00     14.07 o 
  -2   1  10        1.57       -8.10     13.55 o 
  -1   1  10      542.21      558.84     37.17 o 
   0   1  10       84.38       96.38     16.71 o 
   1   1  10       10.15        6.77     21.87 o 
   2   1  10       10.22      -43.53     44.00 o 
  -7   2  10      404.53      356.95     59.11 o 
  -6   2  10      171.72      121.60     23.92 o 
  -5   2  10      197.89      159.93     28.84 o 
  -4   2  10     1305.53     1187.62     41.07 o 
  -3   2  10      276.64      253.53     20.18 o 
  -2   2  10       43.16       62.13     24.60 o 
  -1   2  10      348.24      337.38     23.92 o 
   0   2  10       34.79       46.04     14.97 o 
   1   2  10      213.33      225.71     41.28 o 
   2   2  10      300.24      305.74     42.91 o 
  -7   3  10       22.91       82.39     47.58 o 
  -6   3  10        0.03       55.18     41.75 o 
  -5   3  10      165.46      196.06     32.97 o 
  -4   3  10        9.92       36.20     27.79 o 
  -3   3  10      146.53      158.54     22.13 o 
  -2   3  10        0.03       -0.86     12.97 o 
  -1   3  10       14.28       14.74     17.99 o 
   0   3  10      141.43      184.07     20.92 o 
   1   3  10       21.14       13.49     19.22 o 
   2   3  10        9.53       27.47     29.05 o 
  -7   4  10       50.30       76.93     72.16 o 
  -6   4  10       91.17       96.95     39.87 o 
  -5   4  10      130.53      143.67     34.06 o 
  -4   4  10        1.22       40.03     25.67 o 
  -3   4  10        6.06      -30.31     32.61 o 
  -2   4  10      225.49      222.57     24.94 o 
  -1   4  10      785.39      691.34     30.65 o 
   0   4  10      248.62      221.97     21.72 o 
   1   4  10       69.56       49.93     23.54 o 
   2   4  10       56.58       20.94     29.04 o 
  -6   5  10      120.72       88.08     46.78 o 
  -5   5  10        7.23       90.36     39.05 o 
  -4   5  10        2.86       -0.92     21.39 o 
  -3   5  10       82.57       65.43     24.91 o 
  -2   5  10      237.44      183.56     24.94 o 
  -1   5  10       64.06       99.71     25.32 o 
   0   5  10       13.63       44.06     22.20 o 
   1   5  10        1.97       25.66     24.04 o 
   2   5  10       44.50       16.01     32.08 o 
  -6   6  10      226.83      317.51     49.28 o 
  -5   6  10      435.44      474.49     52.29 o 
  -4   6  10      656.94      654.69     52.83 o 
  -3   6  10      457.02      428.27     41.68 o 
  -2   6  10      678.20      626.58     43.79 o 
  -1   6  10      211.77      175.19     28.74 o 
   0   6  10       39.85       55.12     29.49 o 
   1   6  10       56.56       79.31     36.08 o 
   2   6  10       26.67       85.58     51.64 o 
  -6   7  10        6.64       10.43     29.78 o 
  -5   7  10      152.00      170.47     39.24 o 
  -4   7  10       57.64       59.04     29.03 o 
  -3   7  10       26.60       47.03     27.22 o 
  -2   7  10       54.66       53.69     31.51 o 
  -1   7  10       47.48       38.87     26.03 o 
   0   7  10       34.52       78.03     31.07 o 
   1   7  10       29.67       -7.79     29.20 o 
  -5   8  10      123.58      157.54     39.21 o 
  -4   8  10      104.19      119.05     35.17 o 
  -3   8  10        1.75        7.15     28.94 o 
  -2   8  10       44.77       32.48     43.80 o 
  -1   8  10      452.76      393.85     37.47 o 
   0   8  10      178.32      143.31     39.00 o 
   1   8  10      123.06      242.07     50.59 o 
  -5   9  10        0.85       59.37     85.88 o 
  -4   9  10       10.83       61.39     34.11 o 
  -3   9  10       62.05      110.13     38.45 o 
  -2   9  10        3.82       36.09     40.13 o 
  -1   9  10       15.24      120.57     77.10 o 
   0   9  10       56.48       48.39     33.12 o 
  -4  10  10      160.27      166.70     46.50 o 
  -3  10  10      243.73      344.71     52.03 o 
  -2  10  10       62.09       86.22     56.25 o 
  -1  10  10       58.61      147.76     78.84 o 
  -7   1  11      151.98      267.36     43.80 o 
  -6   1  11      133.59      140.84     24.11 o 
  -5   1  11      256.33      203.80     22.93 o 
  -4   1  11      620.36      630.27     31.03 o 
  -3   1  11      930.72      950.98     37.21 o 
  -2   1  11      225.35      213.82     22.22 o 
  -1   1  11      454.22      478.58     29.16 o 
   0   1  11      490.79      433.14     37.69 o 
   1   1  11      125.80      138.77     37.34 o 
   2   1  11       92.29      179.69     77.38 o 
  -7   2  11        6.70      -20.53     39.77 o 
  -6   2  11        1.42       -9.95     25.31 o 
  -5   2  11       67.09       96.40     27.20 o 
  -4   2  11      124.49      117.15     18.81 o 
  -3   2  11       16.40       57.81     21.21 o 
  -2   2  11       55.10       34.17     15.83 o 
  -1   2  11       15.35       38.71     18.56 o 
   0   2  11       17.21       67.59     34.30 o 
   1   2  11       36.44      150.68     44.68 o 
   2   2  11        2.39       21.87     38.10 o 
  -7   3  11       38.30       87.35     43.11 o 
  -6   3  11      150.86      200.51     41.34 o 
  -5   3  11        1.44       78.92     52.18 o 
  -4   3  11      185.41      154.40     23.70 o 
  -3   3  11        4.12       25.88     32.97 o 
  -2   3  11        9.31       40.03     20.24 o 
  -1   3  11       29.43       64.93     17.76 o 
   0   3  11       86.61      129.58     27.06 o 
   1   3  11       60.48       62.94     31.04 o 
   2   3  11       14.27       30.15     37.74 o 
  -6   4  11        0.18       21.73     29.57 o 
  -5   4  11      106.19       79.22     33.77 o 
  -4   4  11       23.38       11.18     23.21 o 
  -3   4  11        0.37       17.88     22.46 o 
  -2   4  11      302.41      321.30     31.22 o 
  -1   4  11      252.15      240.26     27.60 o 
   0   4  11       87.32      111.80     27.12 o 
   1   4  11        0.12       31.40     31.24 o 
  -6   5  11      236.66      277.34     46.73 o 
  -5   5  11      197.46      279.01     41.85 o 
  -4   5  11       56.61       36.51     26.40 o 
  -3   5  11     1768.53     1719.22     61.23 o 
  -2   5  11      310.75      305.39     31.76 o 
  -1   5  11       37.48       41.87     27.75 o 
   0   5  11      155.68      173.81     29.28 o 
   1   5  11       13.94       15.19     28.96 o 
  -6   6  11        0.10      131.05     50.41 o 
  -5   6  11        0.85       57.05     40.89 o 
  -4   6  11       34.21       54.91     35.18 o 
  -3   6  11       49.61       67.46     30.63 o 
  -2   6  11       99.49      125.72     28.18 o 
  -1   6  11       28.94       24.39     27.15 o 
   0   6  11       12.33       37.86     29.83 o 
   1   6  11        5.85      -11.98     29.99 o 
  -5   7  11       67.28       59.46     36.20 o 
  -4   7  11       75.19      124.87     47.48 o 
  -3   7  11       59.21       88.20     36.56 o 
  -2   7  11      411.20      332.77     49.20 o 
  -1   7  11      761.65      640.42     47.08 o 
   0   7  11      308.47      373.80     49.06 o 
  -5   8  11        3.66       61.08     37.63 o 
  -4   8  11        0.00       -7.52     36.35 o 
  -3   8  11       27.46      -23.36     32.44 o 
  -2   8  11        0.05       10.96     44.43 o 
  -1   8  11        0.36       31.08     33.40 o 
   0   8  11       45.21      129.24     69.56 o 
  -4   9  11       68.60      121.78     41.70 o 
  -3   9  11       21.99      -25.13     34.79 o 
  -2   9  11       11.48      -29.18     32.70 o 
  -1   9  11        1.94      -54.29     55.66 o 
  -6   0  12       42.19        5.63     25.19 o 
  -5   0  12       50.63       54.57     33.90 o 
  -4   0  12        1.01      -12.92     27.61 o 
  -3   0  12       91.60      166.53     29.89 o 
  -2   0  12      158.10      123.15     42.00 o 
  -1   0  12      142.16      147.16     35.05 o 
   0   0  12      903.34      838.95    122.20 o 
   1   0  12      365.63      440.69     77.66 o 
  -6   1  12       12.50       10.59     25.72 o 
  -5   1  12        1.48       44.41     34.79 o 
  -4   1  12       48.70       90.93     21.57 o 
  -3   1  12       18.45       25.24     19.69 o 
  -2   1  12       50.19       49.22     24.62 o 
  -1   1  12        2.84       46.44     17.99 o 
   0   1  12       23.58       23.93     29.20 o 
   1   1  12        0.61       52.08     35.94 o 
  -6   2  12       80.00       84.22     37.17 o 
  -5   2  12      455.74      462.36     51.96 o 
  -4   2  12      668.19      623.33     47.31 o 
  -3   2  12      422.28      385.78     28.40 o 
  -2   2  12      129.86      118.60     22.06 o 
  -1   2  12       43.36       71.33     24.93 o 
   0   2  12       15.55       94.17     35.25 o 
   1   2  12       12.00       80.35     44.83 o 
  -6   3  12       86.64      156.21     41.23 o 
  -5   3  12       13.77        5.61     30.19 o 
  -4   3  12        3.21       52.38     23.48 o 
  -3   3  12       56.62      102.76     26.89 o 
  -2   3  12       69.21      131.99     27.31 o 
  -1   3  12       24.91       69.11     25.56 o 
   0   3  12        1.48       27.17     42.46 o 
   1   3  12       48.34       23.84     34.04 o 
  -6   4  12      282.93      314.05     51.40 o 
  -5   4  12      396.93      388.94     48.78 o 
  -4   4  12        9.08      -11.65     27.61 o 
  -3   4  12       39.45       51.67     37.08 o 
  -2   4  12      319.09      391.96     40.91 o 
  -1   4  12      223.48      288.41     72.16 o 
   0   4  12      212.56      259.63     34.74 o 
   1   4  12       97.19       43.61     35.47 o 
  -6   5  12        0.00       17.89     35.03 o 
  -5   5  12       19.37       79.02     36.09 o 
  -4   5  12       39.25       45.12     31.15 o 
  -3   5  12      169.22      200.55     33.47 o 
  -2   5  12      142.09      227.78     33.44 o 
  -1   5  12       16.52      -14.32     23.77 o 
   0   5  12       37.05       47.39     35.33 o 
  -5   6  12       17.65       71.30     41.98 o 
  -4   6  12        1.76       31.78     35.51 o 
  -3   6  12      229.08      272.43     40.09 o 
  -2   6  12      361.29      311.68     36.96 o 
  -1   6  12       28.72      128.13     44.48 o 
   0   6  12        6.64       14.65     32.55 o 
  -5   7  12        2.64       59.57     40.75 o 
  -4   7  12        4.72       73.85     43.43 o 
  -3   7  12       99.31       56.66     34.62 o 
  -2   7  12       24.60       60.91     32.72 o 
  -1   7  12        2.30       14.55     27.66 o 
  -4   8  12      107.23      173.12     48.81 o 
  -3   8  12      222.10      236.61     49.10 o 
  -2   8  12      202.03      176.25     67.15 o 
  -1   8  12       44.83       54.66     46.62 o 
  -6   1  13       27.40       64.28     33.32 o 
  -5   1  13      314.10      296.40     42.68 o 
  -4   1  13      178.20      217.11     48.17 o 
  -3   1  13        0.82       -5.34     17.22 o 
  -2   1  13      179.16      196.97     26.50 o 
  -1   1  13      386.03      349.14     34.50 o 
   0   1  13      177.83      149.98     41.94 o 
  -6   2  13       35.54      105.30     35.40 o 
  -5   2  13        0.86       10.96     36.09 o 
  -4   2  13       79.94       99.28     47.58 o 
  -3   2  13       69.28      105.57     29.24 o 
  -2   2  13      213.08      202.50     27.44 o 
  -1   2  13       44.55       25.61     26.99 o 
   0   2  13       11.02       19.80     30.93 o 
  -6   3  13      110.76       50.50     44.57 o 
  -5   3  13      175.80      236.12     45.08 o 
  -4   3  13      389.07      377.63     39.01 o 
  -3   3  13      108.08       91.56     37.72 o 
  -2   3  13       72.94      141.73     31.49 o 
  -1   3  13      130.13      265.22     43.57 o 
   0   3  13        7.35       33.94     34.91 o 
  -5   4  13       15.10       23.81     44.24 o 
  -4   4  13      159.47      167.61     52.16 o 
  -3   4  13        2.79      138.02     38.14 o 
  -2   4  13      304.26      323.32     41.51 o 
  -1   4  13       53.61       79.42     36.97 o 
   0   4  13        0.03       54.92     48.38 o 
  -5   5  13       51.80       66.48     45.46 o 
  -4   5  13        5.38        4.73     30.47 o 
  -3   5  13      300.77      282.64     46.84 o 
  -2   5  13      465.11      514.81     49.02 o 
  -1   5  13        6.16      -25.74     40.88 o 
  -5   6  13       23.05       31.37     36.46 o 
  -4   6  13        5.59      106.83     75.82 o 
  -3   6  13       13.74       37.38     39.21 o 
  -2   6  13      200.44      225.88     52.17 o 
  -1   6  13        1.41      -13.04     33.95 o 
  -4   7  13       81.19      123.90     45.62 o 
  -3   7  13       81.02      107.82     58.98 o 
  -2   7  13       55.61       43.46     31.34 o 
  -5   0  14      220.19      298.92     64.13 o 
  -4   0  14       81.24       99.81     53.36 o 
  -3   0  14      149.91      125.34     39.79 o 
  -2   0  14      263.10      213.63     46.72 o 
  -1   0  14      150.09       38.88     66.05 o 
  -5   1  14        4.01      -25.44     29.08 o 
  -4   1  14       36.04      110.10     45.05 o 
  -3   1  14       98.70      115.96     33.29 o 
  -2   1  14        0.06       85.57     29.81 o 
  -1   1  14        4.23       33.97     34.06 o 
  -5   2  14        8.84       32.48     32.62 o 
  -4   2  14      112.83      185.10     35.08 o 
  -3   2  14       45.18       78.28     42.07 o 
  -2   2  14       31.15      104.52     37.40 o 
  -1   2  14       92.01      133.47     40.01 o 
  -5   3  14       25.25       20.31     39.69 o 
  -4   3  14        0.72       63.00     35.05 o 
  -3   3  14       65.34       71.54     33.18 o 
  -2   3  14       66.82       65.97     31.32 o 
  -1   3  14        0.90       63.80     39.05 o 
  -5   4  14      128.93      135.38     52.74 o 
  -4   4  14      284.58      268.10     51.17 o 
  -3   4  14      133.02      162.79     45.70 o 
  -2   4  14      133.50      215.51     38.35 o 
  -4   5  14       25.75       46.81     36.75 o 
  -3   5  14        1.28      -13.09     32.03 o 
  -2   5  14       44.90      116.62     47.70 o 
  -4   1  15       28.62       34.76     43.40 o 
  -3   1  15       43.05      110.57     36.56 o 
  -3   2  15        6.49       77.04     40.34 o 
                                                 
